# Supplementary material for: Targeted interference of SIN3A-TGIF1 function by SID decoy treatment inhibits Wnt signaling and invasion in triple negative breast cancer cells
Source: Oncotarget. 2016 Aug 19;8(51):88421–36. doi: 10.18632/oncotarget.11381 (PMC5687616; doi:10.18632/oncotarget.11381)
Supplement: Supplementary file 2 [file oncotarget-08-88421-s002.xls]

## Sheet: Sheet 1
Chip type: Human Gene 1.0 ST
Taxon ID: 9606
ElDorado version: E26R1204
Positive delta: 0.28
Positive FDR (%): 5.0
Negative delta: -0.27
Negative FDR (%): 5.0
Region size (bp): 300
Significant probes per region: 1
Minimum coverage: 3
Upper fold change cutoff: 1.0
Lower fold change cutoff: -1.0
Gene ID	Gene Symbol	Accession Number	Coverage	Log Fold Change	Mean 2.5uM SID 24h Rep1/231 72H SCR Rep3	Mean 2.5uM SID 24h Rep2/231 72H SCR Rep3	Mean 231 2.5uM SID 24h Rep3/231 72H SCR Rep3	Mean 2.5uM SID 24h Rep1/scr SID 24h Rep1	Mean 2.5uM SID 24h Rep2/scr SID 24h Rep1	Mean 231 2.5uM SID 24h Rep3/scr SID 24h Rep1	Mean 2.5uM SID 24h Rep1/scr SID Rep2	Mean 2.5uM SID 24h Rep2/scr SID Rep2	Mean 231 2.5uM SID 24h Rep3/scr SID Rep2
604	BCL6	AK308162	22	1.05	1.22	1.58	0.22	1.42	1.78	0.42	1.15	1.51	0.15
4739	NEDD9	NM_182966	14	1.45	0.54	1.15	0.03	1.79	2.41	1.29	1.92	2.54	1.42
51704	GPRC5B	ENST00000569479	16	1.43	1.95	2.65	-0.03	2.06	2.76	0.08	1.56	2.26	-0.42
687	KLF9	AK313631	3	1.13	0.18	0.52	0.64	1.15	1.48	1.6	1.26	1.59	1.71
5900	RALGDS	AK056462	4	1.01	1.68	1.85	0.32	1.51	1.68	0.15	1.02	1.18	-0.34
10397	NDRG1	AK307829	22	1.2	1.05	0.96	0.04	2.09	2	1.07	1.55	1.46	0.53
10397	NDRG1	AK308117	27	1.28	1.17	1.08	0.03	2.21	2.12	1.06	1.68	1.59	0.53
91694	LONRF1	ENST00000534446	3	1.08	1.07	1.08	0.25	1.56	1.57	0.73	1.41	1.42	0.58
7813	EVI5	ENST00000543509	7	1.07	1.88	1.78	-0.03	1.76	1.65	-0.16	1.58	1.47	-0.34
604	BCL6	ENST00000430339	8	1.17	1.53	1.92	0.33	1.5	1.88	0.29	1.31	1.7	0.11
25890	ABI3BP	NM_015429	12	1.47	2.48	3.17	0.05	1.77	2.46	-0.65	1.88	2.57	-0.55
83719	YPEL3	ENST00000565479	4	1.2	2.07	2.54	0.28	1.65	2.12	-0.15	1.21	1.67	-0.59
4638	MYLK	NM_053025	3	1.2	2.49	2.83	0.78	1.33	1.67	-0.38	1.14	1.48	-0.57
4739	NEDD9	AK292682	18	1.43	0.57	0.57	0.03	2.08	2.08	1.54	2.17	2.17	1.63
11119	BTN3A1	ENST00000513047	6	1.1	1.43	1.73	0.22	1.44	1.75	0.24	1.32	1.62	0.11
11119	BTN3A1	ENST00000082468	13	1.01	1.33	1.66	0.14	1.34	1.67	0.15	1.23	1.55	0.03
5999	RGS4	NM_001102445	8	1.23	1.67	2.09	-0.03	1.61	2.03	-0.09	1.71	2.12	0
467	ATF3	ENST00000366981	6	1.52	-0.56	0.2	0.59	1.58	2.33	2.73	1.62	2.38	2.77
11119	BTN3A1	ENST00000502361	6	1.1	1.43	1.73	0.22	1.44	1.75	0.24	1.32	1.62	0.11
4015	LOX	AK315873	15	1.1	0.91	1.27	0.05	1.28	1.65	0.43	1.61	1.97	0.75
10085	EDIL3	AK312858	15	1.07	-0.25	-0.06	-0.06	1.43	1.62	1.62	1.64	1.83	1.83
4015	LOX	AK307559	15	1.1	0.91	1.27	0.05	1.28	1.65	0.43	1.61	1.97	0.75
4015	LOX	AK307732	15	1.1	0.91	1.27	0.05	1.28	1.65	0.43	1.61	1.97	0.75
4015	LOX	AK311354	23	1.13	0.83	1.24	0.19	1.31	1.71	0.67	1.5	1.91	0.86
83719	YPEL3	ENST00000566595	3	1.11	1.81	2.17	0.17	1.52	1.88	-0.12	1.3	1.65	-0.35
5166	PDK4	AK312424	21	1.57	-0.81	-0.38	0.4	1.97	2.4	3.17	1.93	2.36	3.13
604	BCL6	ENST00000438077	7	1.17	1.49	1.9	0.31	1.47	1.88	0.29	1.3	1.71	0.12
604	BCL6	ENST00000480458	5	1.14	1.47	1.8	0.24	1.44	1.77	0.21	1.4	1.73	0.17
604	BCL6	ENST00000450123	18	1.03	1.19	1.55	0.25	1.39	1.75	0.44	1.09	1.45	0.14
5033	P4HA1	ENST00000464310	4	1.05	0.81	1.24	0.48	1.23	1.66	0.9	1.01	1.44	0.68
83719	YPEL3	ENST00000563788	3	1.11	1.81	2.17	0.17	1.52	1.88	-0.12	1.3	1.65	-0.35
22925	PLA2R1	NM_001007267	4	1.05	1.57	1.69	0.19	1.45	1.57	0.07	1.4	1.52	0.02
9122	SLC16A4	NM_004696	19	1.53	1.87	2.43	-0.18	2.1	2.66	0.06	2.11	2.67	0.06
5021	OXTR	AK313830	8	1.21	1.63	2.16	0.1	1.54	2.07	0.01	1.47	2	-0.06
25890	ABI3BP	AK025204	6	1.55	2.65	3.35	0.02	1.86	2.55	-0.77	2.09	2.78	-0.54
51704	GPRC5B	ENST00000569847	11	1.41	1.91	2.61	0.09	1.91	2.61	0.09	1.53	2.23	-0.29
51704	GPRC5B	ENST00000562348	9	1.41	1.85	2.53	-0.21	2.14	2.82	0.08	1.62	2.29	-0.45
4739	NEDD9	ENST00000379433	14	1.45	0.54	1.15	0.03	1.79	2.41	1.29	1.92	2.54	1.42
148423	C1orf52	ENST00000493514	3	1.29	1.56	2.07	0	1.93	2.44	0.37	1.44	1.95	-0.13
6920	TCEA3	ENST00000374602	5	1.02	0.77	0.88	0.18	1.6	1.7	1.01	1.18	1.29	0.59
6920	TCEA3	ENST00000461794	5	1.02	0.77	0.88	0.18	1.6	1.7	1.01	1.18	1.29	0.59
56997	ADCK3	ENST00000464693	3	1.07	1.49	2.12	0.45	1.11	1.74	0.07	1.02	1.65	-0.02
56997	ADCK3	ENST00000490782	3	1.07	1.49	2.12	0.45	1.11	1.74	0.07	1.02	1.65	-0.02
56997	ADCK3	ENST00000479852	10	1.02	1.3	1.8	0.29	1.18	1.68	0.17	1.1	1.6	0.09
56997	ADCK3	ENST00000485462	14	1.02	1.26	1.79	0.29	1.18	1.71	0.21	1.07	1.59	0.1
56997	ADCK3	ENST00000366776	22	1.01	1.19	1.75	0.23	1.19	1.75	0.23	1.06	1.62	0.1
1604	CD55	ENST00000476590	7	1.41	-0.38	0.03	0	2.06	2.46	2.43	1.77	2.17	2.14
1604	CD55	ENST00000465534	6	1.42	-0.39	0	0.01	2.07	2.46	2.47	1.78	2.17	2.18
1195	CLK1	AK289365	14	1.02	0.92	1.35	-0.2	1.2	1.63	0.08	1.63	2.06	0.51
1195	CLK1	AK307301	7	1.03	0.83	1.4	-0.08	1.08	1.65	0.17	1.51	2.08	0.61
1907	EDN2	ENST00000460255	3	1.21	1.78	1.32	0.91	1.54	1.08	0.67	1.66	1.19	0.79
1907	EDN2	ENST00000467872	3	1.21	1.78	1.32	0.91	1.54	1.08	0.67	1.66	1.19	0.79
1907	EDN2	ENST00000467046	3	1.21	1.78	1.32	0.91	1.54	1.08	0.67	1.66	1.19	0.79
1907	EDN2	ENST00000490783	5	1.01	1.3	1.06	0.65	1.25	1	0.59	1.38	1.13	0.72
7813	EVI5	ENST00000540033	7	1.07	1.88	1.78	-0.03	1.76	1.65	-0.16	1.58	1.47	-0.34
91694	LONRF1	ENST00000530693	3	1.07	1.17	1.21	0.13	1.53	1.57	0.49	1.49	1.54	0.46
4151	MB	AK314057	7	1.28	-0.34	0.33	0.01	1.56	2.23	1.91	1.62	2.29	1.96
23275	POFUT2	AK290732	13	1.02	1.25	1.8	0.15	1.23	1.78	0.13	1.12	1.67	0.02
7113	TMPRSS2	AK291813	9	1.02	1.7	1.71	0	1.54	1.54	-0.16	1.52	1.52	-0.18
6447	SCG5	ENST00000475752	3	1.49	2.74	3.57	0.45	1.47	2.3	-0.82	1.72	2.55	-0.57
196394	AMN1	AK094708	5	1.21	1.76	1.77	0.07	1.73	1.73	0.03	1.84	1.85	0.14
9537	TP53I11	AK054815	13	1.33	1.71	2.05	-0.03	2.13	2.48	0.39	1.54	1.89	-0.2
6640	SNTA1	AK291994	10	1.16	1.16	1.62	0.01	1.63	2.09	0.48	1.38	1.84	0.23
6515	SLC2A3	ENST00000544936	3	1.21	0.03	0.25	0.4	1.48	1.69	1.84	1.53	1.74	1.9
9537	TP53I11	AK056379	13	1.33	1.71	2.05	-0.03	2.13	2.48	0.39	1.54	1.89	-0.2
6038	RNASE4	ENST00000397995	5	2.02	2.88	3.3	-0.17	3.07	3.49	0.03	2.74	3.17	-0.3
9122	SLC16A4	AK290720	17	1.52	1.88	2.41	-0.18	2.1	2.64	0.05	2.1	2.64	0.05
1646	AKR1C2	AK091194	5	1.17	0.12	0.74	0.37	1.24	1.86	1.49	1.27	1.89	1.52
5025	P2RX4	AK308549	11	1.06	1.64	1.96	0.34	1.46	1.78	0.15	1.08	1.4	-0.22
4601	MXI1	ENST00000485566	13	1.41	0.58	0.78	0.13	1.98	2.18	1.52	1.92	2.12	1.47
4601	MXI1	ENST00000442296	9	1.37	0.56	0.79	0.12	1.92	2.15	1.48	1.85	2.08	1.41
4601	MXI1	ENST00000484030	12	1.39	0.55	0.75	0.1	1.95	2.15	1.5	1.92	2.11	1.47
4601	MXI1	ENST00000369613	12	1.39	0.55	0.75	0.1	1.95	2.15	1.5	1.92	2.11	1.47
4601	MXI1	ENST00000460667	12	1.33	0.57	0.85	0.12	1.85	2.13	1.41	1.74	2.02	1.29
1368	CPM	ENST00000546556	3	1.04	1.35	1.6	-0.19	1.65	1.89	0.1	1.42	1.66	-0.13
1646	AKR1C2	ENST00000460124	5	1.17	0.12	0.74	0.37	1.24	1.86	1.49	1.27	1.89	1.52
1646	AKR1C2	ENST00000380753	5	1.17	0.12	0.74	0.37	1.24	1.86	1.49	1.27	1.89	1.52
9122	SLC16A4	AK313735	18	1.56	1.92	2.47	-0.17	2.15	2.7	0.06	2.14	2.69	0.05
26471	NUPR1	ENST00000567646	4	1.3	-0.27	-0.08	0.64	1.58	1.77	2.49	1.5	1.69	2.42
20	ABCA2	ENST00000341511	21	1.02	-0.12	-0.14	0.16	1.72	1.7	2.01	1.21	1.18	1.49
20	ABCA2	ENST00000371605	21	1.02	-0.12	-0.14	0.16	1.72	1.7	2.01	1.21	1.18	1.49
5292	PIM1	ENST00000488617	3	1.58	1.58	2.16	0.07	2.16	2.74	0.64	1.93	2.51	0.41
5292	PIM1	ENST00000479509	10	1.52	1.55	2.09	-0.01	2.11	2.66	0.55	1.9	2.44	0.34
5292	PIM1	ENST00000468243	10	1.52	1.55	2.09	-0.01	2.11	2.66	0.55	1.9	2.44	0.34
10014	HDAC5	NM_005474	20	1.11	0.82	1.41	0.14	1.47	2.06	0.8	1.14	1.73	0.46
5678	PSG9	AK313256	7	1.54	2.18	2.99	0.02	1.84	2.66	-0.32	1.93	2.75	-0.23
10397	NDRG1	AK091147	31	1.27	1.19	1.09	0.06	2.18	2.07	1.05	1.68	1.58	0.56
10397	NDRG1	AK091269	4	1.43	1.36	1.3	0.11	2.3	2.25	1.06	1.92	1.87	0.68
2788	GNG7	AK311750	8	1.19	1.4	1.48	0.21	1.68	1.76	0.48	1.59	1.67	0.39
144195	SLC2A14	ENST00000542546	8	1.18	0.06	0.31	0.12	1.65	1.89	1.71	1.52	1.77	1.59
10397	NDRG1	AK095649	27	1.26	1.19	1.08	0.07	2.14	2.04	1.02	1.67	1.56	0.55
4601	MXI1	AK309718	13	1.41	0.58	0.78	0.13	1.98	2.18	1.52	1.92	2.12	1.47
123	PLIN2	ENST00000411567	3	1.1	1.96	2.23	0.22	1.6	1.86	-0.14	1.23	1.49	-0.51
78987	CRELD1	ENST00000482691	5	1.14	0.63	1.17	0.28	1.29	1.83	0.94	1.31	1.85	0.96
78987	CRELD1	ENST00000467713	4	1.03	0.69	1.18	0.51	0.98	1.47	0.79	1.12	1.61	0.93
78987	CRELD1	ENST00000489674	4	1.01	0.63	1.14	0.38	1.03	1.54	0.78	1.12	1.63	0.87
6296	ACSM3	AK290322	6	1.02	0.96	1.43	0.15	1.26	1.74	0.46	1.17	1.64	0.36
5900	RALGDS	NM_001042368	4	1.01	1.68	1.85	0.32	1.51	1.68	0.15	1.02	1.18	-0.34
9572	NR1D1	AK315270	3	1.11	1.29	2.21	0.6	1.15	2.07	0.47	0.66	1.58	-0.02
11174	ADAMTS6	ENST00000536360	14	1.27	0.36	1.08	0.05	1.48	2.19	1.17	1.56	2.28	1.26
26470	SEZ6L2	AK027676	20	1.02	0.28	0.68	0.26	1.45	1.85	1.42	0.95	1.35	0.92
10397	NDRG1	ENST00000519228	11	1.19	1.06	0.98	0.04	2.06	1.98	1.05	1.53	1.46	0.52
10397	NDRG1	ENST00000519580	10	1.16	1	0.92	0.04	2.01	1.94	1.05	1.49	1.42	0.53
10014	HDAC5	AK027734	5	1.19	0.86	1.41	0.15	1.71	2.26	1	1.17	1.72	0.46
11009	IL24	ENST00000491169	10	2.49	4.15	4.69	0.05	3.48	4.02	-0.62	3.41	3.94	-0.7
6035	RNASE1	AK312100	9	1.47	2.35	2.52	-0.09	2.05	2.22	-0.39	2.29	2.46	-0.15
4151	MB	ENST00000397326	10	1.3	-0.09	0.53	-0.07	1.7	2.32	1.72	1.63	2.26	1.65
64838	FNDC4	NM_022823	11	1.42	2.45	2.91	0.09	1.95	2.42	-0.41	1.77	2.23	-0.59
10014	HDAC5	NM_001015053	20	1.11	0.82	1.41	0.14	1.47	2.06	0.8	1.14	1.73	0.46
5678	PSG9	ENST00000291752	6	1.63	2.37	3.17	0.03	1.96	2.76	-0.38	2.11	2.92	-0.23
6515	SLC2A3	AK312386	7	1.13	-0.02	0.17	0.26	1.47	1.66	1.75	1.47	1.65	1.75
1028	CDKN1C	ENST00000414822	4	1.24	-0.09	0.37	-0.33	1.72	2.18	1.49	1.87	2.33	1.64
1368	CPM	AK313180	7	1.02	1.24	1.4	-0.1	1.61	1.76	0.26	1.41	1.56	0.06
604	BCL6	NM_001706	22	1.05	1.22	1.58	0.22	1.42	1.78	0.42	1.15	1.51	0.15
196394	AMN1	AK311214	13	1.28	1.63	1.94	-0.16	2	2.3	0.21	1.69	1.99	-0.11
5900	RALGDS	AK024575	4	1.01	1.68	1.85	0.32	1.51	1.68	0.15	1.02	1.18	-0.34
5025	P2RX4	AK225604	10	1.1	1.76	2.1	0.33	1.51	1.85	0.09	1.12	1.46	-0.3
5673	PSG5	ENST00000436999	3	1.33	1.59	2.18	0.13	1.63	2.22	0.17	1.64	2.23	0.18
128338	DRAM2	AK092961	5	1.05	1.63	1.87	0.3	1.34	1.59	0.02	1.26	1.51	-0.06
10085	EDIL3	trans_ENSSSCT00000031311	9	1.17	0.07	0.17	-0.06	1.69	1.8	1.57	1.77	1.88	1.64
333926	PPM1J	AK093270	9	1.02	1.11	1.7	0.03	1.26	1.84	0.17	1.18	1.77	0.09
11174	ADAMTS6	trans_ENSSSCT00000018451	7	1.13	0.39	0.78	0.16	1.39	1.79	1.16	1.46	1.85	1.22
1646	AKR1C2	AK290304	5	1.17	0.12	0.74	0.37	1.24	1.86	1.49	1.27	1.89	1.52
8908	GYG2	ENST00000520904	3	1.11	-0.06	0.03	0.32	1.53	1.62	1.91	1.39	1.48	1.78
4601	MXI1	trans_ENSSSCT00000023976	8	1.43	0.62	0.72	0.14	2.03	2.13	1.55	2.01	2.11	1.53
388886	FAM211B	AK097054	3	1.1	1.13	1.47	0.42	1.42	1.76	0.72	1.13	1.47	0.43
57537	SORCS2	trans_ENSSSCT00000009538	3	1.32	1.49	1.15	-0.08	2.57	2.23	1	1.8	1.46	0.23
1646	AKR1C2	AK308385	3	1.09	-0.14	0.58	0.44	0.95	1.67	1.53	1.15	1.87	1.73
901	CCNG2	trans_AK038376	3	1.09	1.34	1.13	0.43	1.48	1.27	0.57	1.56	1.35	0.66
51148	CERCAM	trans_ENSSSCT00000006212	13	1.1	1.16	1.42	0.16	1.67	1.93	0.67	1.2	1.46	0.2
51148	CERCAM	trans_XM_003353677	13	1.1	1.16	1.42	0.16	1.67	1.93	0.67	1.2	1.46	0.2
9619	ABCG1	ENST00000472587	6	1.08	0.39	0.8	0.23	1.13	1.55	0.98	1.47	1.88	1.31
9619	ABCG1	ENST00000340588	6	1.08	0.39	0.8	0.23	1.13	1.55	0.98	1.47	1.88	1.31
7113	TMPRSS2	trans_ENSSSCT00000026685	6	1.09	1.89	1.91	0	1.51	1.53	-0.38	1.74	1.75	-0.16
25890	ABI3BP	trans_ENSSSCT00000013085	5	1.32	2.13	2.82	0.09	1.61	2.3	-0.43	1.55	2.24	-0.49
23002	DAAM1	AK291790	10	1.12	1.94	1.89	0.11	1.75	1.7	-0.08	1.55	1.5	-0.28
6035	RNASE1	ENST00000397967	16	1.54	2.5	2.66	-0.11	2.21	2.38	-0.39	2.35	2.52	-0.25
8722	CTSF	ENST00000533168	9	1.3	1.81	2.12	0.14	1.77	2.08	0.1	1.67	1.98	0
8722	CTSF	ENST00000529199	4	1.14	1.47	1.53	0.01	1.64	1.7	0.18	1.7	1.76	0.24
8722	CTSF	ENST00000530565	4	1.14	1.47	1.53	0.01	1.64	1.7	0.18	1.7	1.76	0.24
8722	CTSF	ENST00000525733	5	1.23	1.63	1.7	0.02	1.81	1.88	0.21	1.78	1.85	0.18
8722	CTSF	ENST00000527141	15	1.3	1.71	1.95	0.08	1.89	2.12	0.25	1.71	1.95	0.08
57214	KIAA1199	trans_ENSSSCT00000001998	3	2.01	3.9	3.82	0.54	2.94	2.86	-0.42	2.62	2.54	-0.73
140290	TCP10L	AK223529	3	1.18	0.51	1.46	0.09	1.49	2.45	1.08	0.99	1.95	0.58
79589	RNF128	NM_194463	7	1.82	3.45	3.04	-0.12	3.25	2.84	-0.32	2.76	2.35	-0.81
7113	TMPRSS2	trans_ENSRNOT00000002713	8	1.07	1.84	1.83	0	1.61	1.61	-0.22	1.6	1.59	-0.24
5066	PAM	ENST00000504456	4	1.27	1.95	2.21	0.21	1.75	2.02	0.01	1.58	1.84	-0.16
5066	PAM	ENST00000515456	4	1.24	1.99	2.27	0.15	1.76	2.04	-0.08	1.52	1.79	-0.33
5066	PAM	ENST00000510006	4	1.18	1.75	2.03	0.1	1.7	1.99	0.06	1.45	1.73	-0.2
5066	PAM	ENST00000511429	3	1.05	1.73	1.9	0.08	1.53	1.71	-0.11	1.37	1.54	-0.28
5066	PAM	ENST00000506260	5	1.06	1.51	1.66	0.15	1.53	1.68	0.17	1.33	1.48	-0.02
5066	PAM	ENST00000502472	4	1.03	1.43	1.51	0.11	1.53	1.61	0.21	1.38	1.46	0.06
9050	PSTPIP2	ENST00000360076	5	1.19	-0.72	-0.18	0.3	1.43	1.97	2.46	1.28	1.82	2.31
144195	SLC2A14	trans_AK306896	7	1.16	0.11	0.31	0.04	1.69	1.9	1.62	1.55	1.75	1.48
6296	ACSM3	NM_202000	5	1.05	1.03	1.64	0.17	1.21	1.83	0.36	1.16	1.77	0.3
51200	CPA4	ENST00000492072	5	1.38	-0.89	-0.08	0.12	1.89	2.7	2.9	1.31	2.12	2.32
2217	FCGRT	AK075510	5	1.18	1.84	2.12	0.47	1.28	1.56	-0.09	1.51	1.79	0.15
81693	AMN	ENST00000299155	3	1.18	1.54	1.97	0.05	1.83	2.26	0.34	1.24	1.67	-0.25
57007	CXCR7	trans_AK305050	4	1.16	1.78	2.22	-0.12	1.6	2.04	-0.3	1.55	1.99	-0.35
79603	CERS4	trans_XM_001157188	15	1.38	1.39	1.77	-0.05	1.95	2.33	0.5	1.88	2.25	0.43
144195	SLC2A14	ENST00000431042	9	1.19	0.06	0.31	0.1	1.65	1.9	1.7	1.56	1.8	1.6
715	C1R	ENST00000535233	20	1.04	0.09	0.42	0.23	1.42	1.75	1.56	1.15	1.47	1.28
715	C1R	ENST00000545466	5	1.03	0.09	0.55	0.27	1.32	1.78	1.5	1.05	1.51	1.23
715	C1R	ENST00000542285	19	1.05	0.08	0.45	0.26	1.39	1.77	1.58	1.12	1.49	1.3
79603	CERS4	AK055414	14	1.38	1.41	1.77	-0.03	1.93	2.29	0.49	1.87	2.23	0.43
11156	PTP4A3	trans_XM_001148815	11	1.07	1.18	1.34	0.16	1.68	1.84	0.66	1.19	1.36	0.18
1850	DUSP8	NM_004420	5	1.06	0.44	1.19	0.32	1.49	2.25	1.38	0.6	1.35	0.48
5654	HTRA1	trans_ENSPTRT00000005750	13	1.38	-0.09	0	0.05	2.08	2.17	2.21	1.93	2.01	2.06
5654	HTRA1	trans_XM_508084	13	1.38	-0.09	0	0.05	2.08	2.17	2.21	1.93	2.01	2.06
54039	PCBP3	trans_XM_001157899	7	1.13	1.49	2.03	0.34	1.28	1.82	0.13	1.22	1.77	0.07
9537	TP53I11	AK096176	11	1.26	1.62	1.93	-0.06	2.03	2.33	0.35	1.51	1.82	-0.17
717	C2	AK307930	5	1.51	2.44	2.67	0.47	2.12	2.35	0.15	1.7	1.93	-0.28
79603	CERS4	AK222621	16	1.34	1.35	1.72	-0.01	1.85	2.21	0.49	1.83	2.2	0.47
25890	ABI3BP	trans_XM_001141845	6	1.38	2.31	2.99	0.09	1.69	2.37	-0.54	1.67	2.35	-0.55
5292	PIM1	AK309347	11	1.51	1.54	2.08	-0.01	2.12	2.66	0.56	1.89	2.43	0.34
51704	GPRC5B	ENST00000300571	16	1.43	1.95	2.65	-0.03	2.06	2.76	0.08	1.56	2.26	-0.42
26471	NUPR1	ENST00000324873	6	1.17	-0.26	-0.01	0.56	1.4	1.65	2.22	1.31	1.55	2.13
11119	BTN3A1	AK291162	9	1.09	1.43	1.77	0.18	1.44	1.77	0.18	1.31	1.64	0.05
10397	NDRG1	NM_006096	33	1.26	1.18	1.08	0.06	2.16	2.06	1.04	1.66	1.56	0.54
59	ACTA2	AK127229	4	1.04	0.4	0.45	0.01	1.52	1.57	1.13	1.53	1.58	1.14
84171	LOXL4	AK172781	4	1.63	3.07	3.29	-0.08	2.49	2.71	-0.66	2.25	2.47	-0.91
159013	CXorf38	AK095710	17	1.16	1.32	1.83	0.01	1.51	2.02	0.2	1.43	1.95	0.13
80221	ACSF2	ENST00000503295	4	1.09	0.42	0.42	0.23	1.78	1.78	1.59	1.27	1.27	1.07
29799	YPEL1	ENST00000339468	3	1.05	1.6	1.66	0.15	1.4	1.46	-0.05	1.55	1.6	0.09
715	C1R	ENST00000539803	7	1.09	0.12	0.58	0.33	1.42	1.88	1.63	1.06	1.53	1.28
3556	IL1RAP	trans_XM_002716376	15	1.08	1.05	1.51	0.1	1.37	1.83	0.41	1.31	1.78	0.36
5900	RALGDS	AK127524	4	1.01	1.68	1.85	0.32	1.51	1.68	0.15	1.02	1.18	-0.34
79660	PPP1R3B	AK096119	13	1.03	1.16	1.09	0.12	1.57	1.5	0.54	1.46	1.4	0.43
5021	OXTR	ENST00000474615	3	1.08	1.05	1.65	0.05	1.38	1.98	0.38	1.21	1.81	0.21
10397	NDRG1	AK096562	31	1.24	1.16	1.05	0.05	2.12	2.01	1.01	1.64	1.54	0.53
467	ATF3	ENST00000366985	4	1.39	-0.72	-0.04	0.63	1.35	2.02	2.69	1.52	2.19	2.86
10397	NDRG1	AK124709	21	1.31	1.26	1.14	0.07	2.23	2.11	1.04	1.75	1.62	0.56
9619	ABCG1	NM_207627	6	1.08	0.39	0.8	0.23	1.13	1.55	0.98	1.47	1.88	1.31
10397	NDRG1	AK126924	33	1.26	1.18	1.08	0.06	2.16	2.06	1.04	1.66	1.56	0.54
5166	PDK4	AK096428	21	1.56	-0.78	-0.37	0.4	1.98	2.38	3.15	1.91	2.32	3.08
6038	RNASE4	NM_194431	9	2.02	2.93	3.3	-0.33	3.18	3.54	-0.08	2.85	3.21	-0.41
5166	PDK4	AK098151	11	1.68	-0.85	-0.44	0.31	2.21	2.62	3.37	2.12	2.53	3.29
26959	HBP1	trans_ENSMUST00000176138	6	1.05	0.62	0.86	-0.2	1.59	1.82	0.77	1.54	1.77	0.71
5678	PSG9	NM_002784	7	1.54	2.18	2.99	0.02	1.84	2.66	-0.32	1.93	2.75	-0.23
80853	JHDM1D	AK131497	20	1.21	0.93	1.06	-0.24	1.79	1.92	0.61	1.96	2.09	0.78
57715	SEMA4G	ENST00000519756	3	1.19	1.75	2.29	0.11	1.44	1.98	-0.2	1.48	2.02	-0.17
57715	SEMA4G	ENST00000521006	6	1.27	1.8	2.38	0.03	1.63	2.21	-0.14	1.57	2.15	-0.2
57715	SEMA4G	ENST00000519649	6	1.27	1.8	2.38	0.03	1.63	2.21	-0.14	1.57	2.15	-0.2
1604	CD55	ENST00000367062	7	1.41	-0.38	0.03	0	2.06	2.46	2.43	1.77	2.17	2.14
4151	MB	ENST00000451685	7	1.28	-0.34	0.33	0.01	1.56	2.23	1.91	1.62	2.29	1.96
4151	MB	ENST00000447607	7	1.28	-0.34	0.33	0.01	1.56	2.23	1.91	1.62	2.29	1.96
4151	MB	ENST00000442617	7	1.28	-0.34	0.33	0.01	1.56	2.23	1.91	1.62	2.29	1.96
4151	MB	ENST00000443033	7	1.28	-0.34	0.33	0.01	1.56	2.23	1.91	1.62	2.29	1.96
6303	SAT1	ENST00000342463	24	1.33	0.78	1.35	-0.2	1.94	2.51	0.96	1.67	2.24	0.69
6303	SAT1	ENST00000462639	14	1.22	0.75	1.13	-0.18	1.87	2.24	0.94	1.61	1.98	0.67
6303	SAT1	ENST00000474223	13	1.2	0.71	1.07	-0.2	1.86	2.22	0.95	1.59	1.95	0.68
6303	SAT1	ENST00000379254	22	1.29	0.79	1.32	-0.21	1.92	2.45	0.92	1.63	2.15	0.62
10014	HDAC5	trans_ENSMUST00000170762	19	1.12	0.8	1.39	0.16	1.49	2.07	0.84	1.13	1.72	0.48
9537	TP53I11	ENST00000533937	3	1.39	1.72	2.22	0.11	2.18	2.68	0.57	1.37	1.87	-0.24
78987	CRELD1	trans_ENSMUST00000129125	3	1.15	0.68	1.1	-0.05	1.55	1.97	0.82	1.53	1.95	0.8
57715	SEMA4G	ENST00000370250	6	1.27	1.8	2.38	0.03	1.63	2.21	-0.14	1.57	2.15	-0.2
7813	EVI5	trans_AK164899	4	1.16	1.97	1.83	-0.14	2.02	1.88	-0.09	1.73	1.59	-0.38
9050	PSTPIP2	AK023100	3	1.28	-0.85	-0.37	0.27	1.61	2.09	2.74	1.46	1.95	2.59
10085	EDIL3	NM_005711	17	1.08	-0.15	0.03	-0.06	1.46	1.64	1.55	1.66	1.83	1.75
57537	SORCS2	trans_ENSMMUT00000031532	18	1.08	1.2	0.98	0.13	1.89	1.66	0.81	1.45	1.22	0.38
5900	RALGDS	ENST00000471109	4	1.01	1.68	1.85	0.32	1.51	1.68	0.15	1.02	1.18	-0.34
5900	RALGDS	ENST00000424572	4	1.01	1.68	1.85	0.32	1.51	1.68	0.15	1.02	1.18	-0.34
5900	RALGDS	ENST00000469972	4	1.01	1.68	1.85	0.32	1.51	1.68	0.15	1.02	1.18	-0.34
5900	RALGDS	ENST00000482648	4	1.01	1.68	1.85	0.32	1.51	1.68	0.15	1.02	1.18	-0.34
5900	RALGDS	ENST00000493438	4	1.01	1.68	1.85	0.32	1.51	1.68	0.15	1.02	1.18	-0.34
5900	RALGDS	ENST00000393160	4	1.01	1.68	1.85	0.32	1.51	1.68	0.15	1.02	1.18	-0.34
467	ATF3	ENST00000366983	8	1.34	-0.39	0.14	0.54	1.48	2.01	2.41	1.47	2	2.4
11009	IL24	ENST00000367095	18	2.53	4.09	4.65	-0.15	3.57	4.13	-0.67	3.59	4.16	-0.64
3556	IL1RAP	trans_NM_001032960	15	1.08	1.05	1.51	0.1	1.37	1.83	0.41	1.31	1.78	0.36
148423	C1orf52	AK126929	3	1.29	1.56	2.07	0	1.93	2.44	0.37	1.44	1.95	-0.13
4638	MYLK	trans_XM_001113525	3	1.2	2.49	2.83	0.78	1.33	1.67	-0.38	1.14	1.48	-0.57
1604	CD55	ENST00000314754	7	1.41	-0.38	0.03	0	2.06	2.46	2.43	1.77	2.17	2.14
11009	IL24	ENST00000294984	24	2.44	3.84	4.46	-0.1	3.38	4	-0.56	3.41	4.02	-0.53
50604	IL20	ENST00000391930	3	1.05	0.18	1.12	0.55	0.98	1.92	1.35	0.68	1.62	1.05
50604	IL20	ENST00000367096	3	1.05	0.18	1.12	0.55	0.98	1.92	1.35	0.68	1.62	1.05
50604	IL20	ENST00000367098	3	1.05	0.18	1.12	0.55	0.98	1.92	1.35	0.68	1.62	1.05
467	ATF3	trans_XM_002801927	7	1.47	-0.5	0.25	0.63	1.53	2.28	2.66	1.52	2.27	2.64
1604	CD55	trans_ENSMMUT00000016407	6	1.42	-0.39	0	0.01	2.07	2.46	2.47	1.78	2.17	2.18
114879	OSBPL5	trans_ENSMODT00000009066	3	1.09	0.25	-0.26	0.29	1.95	1.44	1.99	1.53	1.02	1.57
123	PLIN2	NM_001122	3	1.1	1.96	2.23	0.22	1.6	1.86	-0.14	1.23	1.49	-0.51
5999	RGS4	ENST00000367909	8	1.23	1.67	2.09	-0.03	1.61	2.03	-0.09	1.71	2.12	0
283659	PRTG	trans_ENSMODT00000010243	12	1.04	0.68	1.03	-0.04	1.61	1.97	0.9	1.18	1.54	0.47
2217	FCGRT	AK074734	7	1.07	1.62	1.89	0.36	1.2	1.47	-0.05	1.38	1.65	0.12
7813	EVI5	trans_ENSMODT00000015043	7	1.07	1.88	1.78	-0.03	1.76	1.65	-0.16	1.58	1.47	-0.34
6515	SLC2A3	ENST00000486749	14	1.18	0.09	0.29	0.18	1.57	1.77	1.66	1.59	1.78	1.68
54039	PCBP3	AK310672	4	1.13	1.44	2	0.23	1.33	1.89	0.12	1.27	1.83	0.06
54039	PCBP3	AK310131	5	1.17	1.6	2.18	0.24	1.48	2.05	0.11	1.22	1.8	-0.14
5292	PIM1	trans_ENSGALT00000001059	8	1.52	1.56	2.08	0.14	2.06	2.58	0.65	1.82	2.34	0.41
26002	MOXD1	trans_XM_003641028	3	1.01	1.33	1.59	0.16	1.46	1.71	0.29	1.14	1.4	-0.02
114897	C1QTNF1	AK075175	3	1.04	0.66	1.05	0.01	1.3	1.69	0.65	1.41	1.8	0.76
9619	ABCG1	ENST00000467818	3	1.03	0.13	0.69	0.19	1.01	1.57	1.06	1.34	1.9	1.39
283659	PRTG	trans_ENSECAT00000013645	15	1.06	0.68	1.09	-0.04	1.57	1.99	0.86	1.21	1.63	0.5
59	ACTA2	trans_XM_003433447	13	1.03	0.58	0.81	0.16	1.42	1.65	1.01	1.26	1.49	0.85
57537	SORCS2	trans_ENSCAFT00000022915	22	1.12	1.24	1	0.13	1.98	1.74	0.87	1.49	1.25	0.39
3953	LEPR	ENST00000371058	5	1.14	2.31	2.35	0.49	1.61	1.65	-0.21	1.28	1.32	-0.54
3953	LEPR	ENST00000349533	5	1.14	2.31	2.35	0.49	1.61	1.65	-0.21	1.28	1.32	-0.54
285755	PPIL6	trans_XM_849980	8	1.05	1.29	1.61	0.1	1.46	1.78	0.27	1.28	1.6	0.09
6676	SPAG4	ENST00000468248	12	1.1	0.39	0.38	0.47	1.55	1.54	1.63	1.27	1.26	1.35
6676	SPAG4	ENST00000498203	10	1.08	0.38	0.35	0.45	1.65	1.62	1.71	1.17	1.14	1.24
25890	ABI3BP	trans_XM_535721	11	1.46	2.52	3.2	0.08	1.77	2.45	-0.68	1.87	2.55	-0.57
5021	OXTR	trans_NM_012871	4	1.36	2.08	2.7	0.12	1.65	2.26	-0.31	1.68	2.3	-0.28
196394	AMN1	trans_ENSBTAT00000064699	15	1.23	1.62	1.82	-0.15	1.9	2.1	0.13	1.74	1.94	-0.03
64838	FNDC4	trans_NM_001102324	8	1.45	2.56	2.98	0.19	1.99	2.4	-0.38	1.75	2.17	-0.62
57007	CXCR7	AK291659	3	1.24	1.9	2.4	-0.2	1.76	2.25	-0.34	1.68	2.17	-0.42
150094	SIK1	NM_173354	6	1.4	-1.02	-0.15	0.2	1.76	2.62	2.97	1.37	2.24	2.59
54800	KLHL24	ENST00000475827	7	1.27	0.87	1.19	-0.37	1.84	2.16	0.6	2.02	2.34	0.78
51754	TMEM8B	AK074844	4	1.03	0.95	1.27	-0.22	1.56	1.88	0.39	1.42	1.74	0.25
9185	REPS2	trans_XM_605268	5	1.11	2.16	2.15	0.23	1.67	1.66	-0.26	1.46	1.44	-0.48
11238	CA5B	ENST00000380313	6	1.05	0.38	0.73	0.17	1.42	1.77	1.21	1.2	1.55	0.99
11238	CA5B	ENST00000479740	7	1.02	0.26	0.65	0.2	1.33	1.71	1.27	1.14	1.52	1.08
11238	CA5B	ENST00000380319	6	1.05	0.38	0.73	0.17	1.42	1.77	1.21	1.2	1.55	0.99
11238	CA5B	ENST00000474624	6	1.05	0.38	0.73	0.17	1.42	1.77	1.21	1.2	1.55	0.99
11238	CA5B	ENST00000478923	6	1.05	0.38	0.73	0.17	1.42	1.77	1.21	1.2	1.55	0.99
4151	MB	NM_005368	10	1.3	-0.09	0.53	-0.07	1.7	2.32	1.72	1.63	2.26	1.65
7813	EVI5	trans_ENSBTAT00000040289	7	1.07	1.88	1.78	-0.03	1.76	1.65	-0.16	1.58	1.47	-0.34
3569	IL6	ENST00000401630	6	1.23	2.74	2.56	0.72	1.42	1.24	-0.59	1.71	1.54	-0.3
629	CFB	AK130533	11	1.32	2.25	2.5	0.1	1.87	2.12	-0.27	1.74	1.99	-0.41
780	DDR1	AK130776	9	1.05	0.84	1.21	0.2	1.63	1.99	0.98	0.96	1.33	0.32
8908	GYG2	ENST00000353656	3	1.11	-0.06	0.03	0.32	1.53	1.62	1.91	1.39	1.48	1.78
10085	EDIL3	trans_ENSRNOT00000061895	3	1.05	-0.25	-0.07	-0.11	1.55	1.74	1.7	1.53	1.72	1.68
2934	GSN	AK295201	13	1.16	0.67	0.62	0.14	1.77	1.72	1.24	1.62	1.57	1.09
2934	GSN	AK295572	14	1.12	0.67	0.61	0.13	1.7	1.64	1.16	1.58	1.52	1.04
2934	GSN	AK297870	13	1.12	0.64	0.61	0.14	1.68	1.66	1.18	1.57	1.54	1.06
2934	GSN	AK299453	14	1.12	0.67	0.61	0.13	1.7	1.64	1.16	1.58	1.52	1.04
2934	GSN	AK300631	14	1.12	0.67	0.61	0.13	1.7	1.64	1.16	1.58	1.52	1.04
715	C1R	ENST00000543362	9	1.1	0.1	0.56	0.34	1.41	1.87	1.65	1.08	1.54	1.33
2934	GSN	AK304629	13	1.12	0.55	0.49	0.11	1.7	1.64	1.26	1.6	1.54	1.17
2934	GSN	AK304675	14	1.12	0.67	0.61	0.13	1.7	1.64	1.16	1.58	1.52	1.04
51200	CPA4	AK298550	10	1.4	-0.89	-0.06	0.27	1.88	2.71	3.04	1.21	2.04	2.38
51200	CPA4	AK298553	8	1.43	-0.85	0.03	0.29	1.95	2.83	3.09	1.18	2.06	2.33
51200	CPA4	AK299023	11	1.38	-0.87	0.03	0.27	1.8	2.69	2.94	1.17	2.07	2.31
55975	KLHL7	AK302995	4	1.02	0.93	1.76	0.14	1.2	2.03	0.4	0.89	1.72	0.1
9185	REPS2	trans_ENSRNOT00000058992	6	1.15	2.15	2.15	0.22	1.83	1.83	-0.1	1.4	1.41	-0.53
7813	EVI5	trans_ENSRNOT00000067598	3	1.14	1.97	1.84	-0.14	2.01	1.88	-0.1	1.69	1.55	-0.43
2934	GSN	NM_001258029	14	1.12	0.67	0.61	0.13	1.7	1.64	1.16	1.58	1.52	1.04
5066	PAM	ENST00000379787	18	1.07	1.6	1.78	0.1	1.53	1.71	0.03	1.41	1.59	-0.09
5066	PAM	ENST00000348126	18	1.08	1.62	1.8	0.11	1.55	1.72	0.04	1.41	1.59	-0.09
5066	PAM	ENST00000346918	17	1.05	1.54	1.72	0.09	1.5	1.68	0.05	1.38	1.56	-0.07
5066	PAM	ENST00000304400	18	1.09	1.64	1.82	0.13	1.55	1.73	0.04	1.42	1.61	-0.09
54800	KLHL24	AK000066	15	1.37	1.08	1.45	-0.31	1.93	2.3	0.53	2.12	2.5	0.73
5292	PIM1	NM_001243186	25	1.53	1.57	2.15	0.05	2.1	2.68	0.58	1.86	2.43	0.33
129804	FBLN7	AK124067	13	1.24	0.71	0.97	-0.08	1.7	1.96	0.91	1.83	2.09	1.04
467	ATF3	NM_001206488	7	1.47	-0.5	0.25	0.63	1.53	2.28	2.66	1.52	2.27	2.64
467	ATF3	NM_001206486	7	1.2	-0.4	0.05	0.59	1.29	1.73	2.28	1.28	1.73	2.27
467	ATF3	NM_001206484	7	1.47	-0.5	0.25	0.63	1.53	2.28	2.66	1.52	2.27	2.64
5999	RGS4	AK096204	8	1.23	1.67	2.09	-0.03	1.61	2.03	-0.09	1.71	2.12	0
5025	P2RX4	NR_046373	9	1.02	1.54	1.86	0.33	1.34	1.66	0.13	1.06	1.38	-0.16
5025	P2RX4	NR_046372	11	1.06	1.64	1.96	0.34	1.46	1.78	0.15	1.08	1.4	-0.22
23551	RASD2	NM_014310	12	1.09	1.19	0.84	-0.18	1.92	1.57	0.55	1.89	1.55	0.52
5025	P2RX4	NM_001256796	11	1.06	1.64	1.96	0.34	1.46	1.78	0.15	1.08	1.4	-0.22
9619	ABCG1	NM_207629	6	1.08	0.39	0.8	0.23	1.13	1.55	0.98	1.47	1.88	1.31
9619	ABCG1	NM_004915	6	1.08	0.39	0.8	0.23	1.13	1.55	0.98	1.47	1.88	1.31
65009	NDRG4	NM_001242835	3	1.03	1.42	1.66	0.16	1.6	1.85	0.34	1.09	1.33	-0.17
2548	GAA	AK299462	10	1.05	0.53	0.89	0.22	1.65	2.01	1.34	0.91	1.28	0.61
19	ABCA1	ENST00000494467	4	1.66	3.08	2.8	0.16	2.77	2.49	-0.15	2.34	2.06	-0.58
20	ABCA2	ENST00000488535	9	1.05	-0.05	-0.16	0.11	1.93	1.82	2.09	1.23	1.12	1.39
10085	EDIL3	trans_ENSOANT00000023251	7	1.01	-0.25	-0.07	-0.08	1.39	1.58	1.56	1.53	1.71	1.7
5025	P2RX4	AK293599	8	1.05	1.57	1.84	0.36	1.45	1.72	0.24	1.08	1.35	-0.13
5025	P2RX4	AK293660	11	1.06	1.64	1.96	0.34	1.46	1.78	0.15	1.08	1.4	-0.22
3556	IL1RAP	ENST00000342550	14	1.05	1.08	1.49	0.09	1.35	1.76	0.36	1.3	1.71	0.31
5025	P2RX4	AK297704	9	1.02	1.54	1.86	0.33	1.34	1.66	0.13	1.06	1.38	-0.16
3690	ITGB3	NM_000212	5	1.52	2.24	2.98	0.09	2.05	2.8	-0.1	1.68	2.43	-0.47
5025	P2RX4	AK301080	11	1.06	1.64	1.96	0.34	1.46	1.78	0.15	1.08	1.4	-0.22
9241	NOG	NM_005450	16	1.01	1.21	1.48	0.06	1.48	1.75	0.33	1.21	1.48	0.06
54800	KLHL24	ENST00000242810	27	1.27	1.01	1.33	-0.37	1.88	2.2	0.51	1.99	2.31	0.62
159013	CXorf38	AK123989	17	1.16	1.32	1.83	0.01	1.51	2.02	0.2	1.43	1.95	0.13
25976	TIPARP	ENST00000295924	5	1.37	2.24	2.94	0.5	1.26	1.96	-0.47	1.63	2.33	-0.1
10866	HCP5	NR_040662	3	1.03	1.6	1.77	0.21	1.41	1.57	0.02	1.31	1.47	-0.08
5900	RALGDS	AK293997	4	1.01	1.68	1.85	0.32	1.51	1.68	0.15	1.02	1.18	-0.34
283	ANG	NM_001145	13	1.56	1.6	2.37	-0.31	1.98	2.75	0.06	2.24	3.01	0.33
5900	RALGDS	AK301470	4	1.01	1.68	1.85	0.32	1.51	1.68	0.15	1.02	1.18	-0.34
10397	NDRG1	AK296794	27	1.28	1.17	1.08	0.03	2.21	2.12	1.06	1.68	1.59	0.53
10397	NDRG1	AK298236	24	1.27	1.14	1.05	0.05	2.18	2.09	1.08	1.66	1.58	0.57
10397	NDRG1	AK299636	11	1.26	1.14	1.08	0.04	2.11	2.06	1.01	1.67	1.61	0.57
5025	P2RX4	NM_002560	11	1.06	1.64	1.96	0.34	1.46	1.78	0.15	1.08	1.4	-0.22
10397	NDRG1	ENST00000323851	33	1.26	1.18	1.08	0.06	2.16	2.06	1.04	1.66	1.56	0.54
9122	SLC16A4	AK298539	15	1.5	1.83	2.34	-0.14	2.06	2.57	0.09	2.06	2.57	0.08
10085	EDIL3	AK302942	3	1.05	-0.25	-0.07	-0.11	1.55	1.74	1.7	1.53	1.72	1.68
4015	LOX	AK316309	18	1.11	0.84	1.2	0.07	1.29	1.65	0.52	1.6	1.96	0.83
57214	KIAA1199	AK000465	6	1.89	3.66	3.73	0.02	2.84	2.9	-0.8	2.75	2.82	-0.89
57214	KIAA1199	AK026540	9	1.96	3.63	3.58	0.11	3.17	3.11	-0.36	2.66	2.61	-0.86
4601	MXI1	NM_005962	16	1.33	0.59	0.8	0.13	1.85	2.06	1.39	1.81	2.02	1.35
4601	MXI1	NM_130439	14	1.37	0.58	0.73	0.11	1.92	2.07	1.45	1.92	2.07	1.46
19	ABCA1	trans_ENSTGUT00000000346	37	1.54	2.77	2.55	0.13	2.51	2.28	-0.13	2.22	1.99	-0.42
57715	SEMA4G	NM_017893	6	1.27	1.8	2.38	0.03	1.63	2.21	-0.14	1.57	2.15	-0.2
129804	FBLN7	ENST00000272559	9	1.35	0.68	0.99	-0.13	1.9	2.21	1.09	1.98	2.29	1.17
1195	CLK1	AK316127	19	1.02	0.87	1.32	-0.23	1.21	1.67	0.12	1.62	2.08	0.52
10018	BCL2L11	ENST00000357757	10	1.04	0.75	1.52	0.19	1.15	1.92	0.59	1	1.77	0.44
23002	DAAM1	AK021890	7	1.14	1.91	1.81	0.1	1.89	1.79	0.08	1.53	1.43	-0.28
2934	GSN	AK096280	14	1.12	0.67	0.61	0.13	1.7	1.64	1.16	1.58	1.52	1.04
144195	SLC2A14	AK122783	9	1.19	0.06	0.31	0.1	1.65	1.9	1.7	1.56	1.8	1.6
2934	GSN	NM_198252	14	1.12	0.67	0.61	0.13	1.7	1.64	1.16	1.58	1.52	1.04
2934	GSN	NM_000177	14	1.12	0.67	0.61	0.13	1.7	1.64	1.16	1.58	1.52	1.04
153642	ARSK	trans_XM_001092820	5	1.15	1.78	2.19	0.43	1.37	1.79	0.02	1.25	1.66	-0.1
24139	EML2	AK302961	6	1.09	-0.11	0.02	0.17	1.5	1.63	1.78	1.46	1.59	1.74
51646	YPEL5	ENST00000261353	4	1.03	1.47	1.58	0.05	1.5	1.62	0.08	1.41	1.53	-0.01
51646	YPEL5	ENST00000379520	4	1.03	1.47	1.58	0.05	1.5	1.62	0.08	1.41	1.53	-0.01
51646	YPEL5	ENST00000379519	4	1.03	1.47	1.58	0.05	1.5	1.62	0.08	1.41	1.53	-0.01
57537	SORCS2	trans_ENSMMUT00000042450	16	1.1	1.22	0.95	0.16	1.93	1.66	0.87	1.49	1.22	0.42
84171	LOXL4	trans_XM_001096621	4	1.63	3.07	3.29	-0.08	2.49	2.71	-0.66	2.25	2.47	-0.91
51704	GPRC5B	AK295204	6	1.35	1.69	2.46	-0.03	1.77	2.55	0.05	1.53	2.31	-0.19
51704	GPRC5B	AK296754	9	1.37	1.81	2.49	0.05	1.85	2.53	0.08	1.52	2.2	-0.24
51704	GPRC5B	AK315989	11	1.41	1.91	2.61	0.09	1.91	2.61	0.09	1.53	2.23	-0.29
10397	NDRG1	NM_001258432	31	1.28	1.22	1.11	0.05	2.21	2.1	1.04	1.7	1.59	0.53
11119	BTN3A1	NM_007048	13	1.01	1.33	1.66	0.14	1.34	1.67	0.15	1.23	1.55	0.03
9537	TP53I11	ENST00000354556	7	1.31	1.66	2.04	0.03	2.09	2.47	0.46	1.43	1.81	-0.21
9537	TP53I11	ENST00000528473	9	1.38	1.85	2.22	0.05	2.19	2.56	0.39	1.53	1.9	-0.26
9537	TP53I11	ENST00000528290	5	1.29	1.82	2.19	0.13	1.93	2.3	0.24	1.46	1.83	-0.24
9537	TP53I11	ENST00000531928	7	1.31	1.66	2.04	0.03	2.09	2.47	0.46	1.43	1.81	-0.21
9537	TP53I11	ENST00000525145	7	1.31	1.66	2.04	0.03	2.09	2.47	0.46	1.43	1.81	-0.21
9537	TP53I11	ENST00000525683	7	1.31	1.66	2.04	0.03	2.09	2.47	0.46	1.43	1.81	-0.21
54039	PCBP3	trans_XM_001099540	7	1.13	1.49	2.03	0.34	1.28	1.82	0.13	1.22	1.77	0.07
9537	TP53I11	ENST00000527685	4	1.32	1.73	2.18	0.18	2	2.46	0.46	1.33	1.78	-0.22
196394	AMN1	AK302112	13	1.28	1.63	1.94	-0.16	2	2.3	0.21	1.69	1.99	-0.11
6515	SLC2A3	AK304509	8	1.14	-0.01	0.18	0.18	1.53	1.73	1.73	1.52	1.71	1.71
144195	SLC2A14	AK316238	8	1.18	0.06	0.31	0.12	1.65	1.89	1.71	1.52	1.77	1.59
5066	PAM	NM_138821	18	1.08	1.62	1.8	0.11	1.55	1.72	0.04	1.41	1.59	-0.09
5066	PAM	NM_138766	18	1.07	1.57	1.74	0.11	1.52	1.69	0.06	1.4	1.57	-0.06
23275	POFUT2	ENST00000493811	3	1.12	1.66	2.13	0.17	1.5	1.96	0.01	1.23	1.7	-0.26
23275	POFUT2	ENST00000451615	8	1.05	1.3	1.89	0.24	1.2	1.79	0.14	1.12	1.71	0.06
23275	POFUT2	ENST00000471540	13	1.01	1.22	1.76	0.14	1.21	1.75	0.13	1.15	1.69	0.06
79875	THSD4	AK131551	3	1.04	0.17	0.27	0.02	1.89	1.99	1.74	1.12	1.22	0.97
79589	RNF128	AK027169	6	2.02	3.9	3.45	-0.17	3.64	3.2	-0.42	3.03	2.59	-1.03
11119	BTN3A1	NM_194441	12	1.03	1.36	1.66	0.12	1.39	1.69	0.16	1.26	1.56	0.03
11119	BTN3A1	NM_001145009	13	1.01	1.33	1.66	0.14	1.34	1.67	0.15	1.23	1.55	0.03
2934	GSN	trans_ENSMMUT00000046784	8	1.18	0.32	0.3	0.17	1.74	1.72	1.59	1.65	1.63	1.5
629	CFB	ENST00000375455	8	1.26	2.04	2.35	0.12	1.73	2.03	-0.2	1.64	1.94	-0.29
50604	IL20	NM_018724	3	1.05	0.18	1.12	0.55	0.98	1.92	1.35	0.68	1.62	1.05
9537	TP53I11	NM_001258324	13	1.33	1.71	2.05	-0.03	2.13	2.48	0.39	1.54	1.89	-0.2
9537	TP53I11	NM_001258323	13	1.33	1.71	2.05	-0.03	2.13	2.48	0.39	1.54	1.89	-0.2
9537	TP53I11	NM_001258322	13	1.33	1.71	2.05	-0.03	2.13	2.48	0.39	1.54	1.89	-0.2
9537	TP53I11	NM_001258321	13	1.33	1.71	2.05	-0.03	2.13	2.48	0.39	1.54	1.89	-0.2
9537	TP53I11	NM_001258320	13	1.33	1.71	2.05	-0.03	2.13	2.48	0.39	1.54	1.89	-0.2
388403	YPEL2	AK096866	7	1.39	1.7	2.32	-0.2	1.96	2.58	0.06	1.8	2.43	-0.09
1628	DBP	NM_001352	10	1.1	1.06	1.21	0	1.66	1.82	0.6	1.49	1.64	0.43
7802	DNALI1	NM_003462	3	1.02	1.35	1.21	-0.22	1.82	1.69	0.26	1.6	1.46	0.04
123	PLIN2	AK297920	3	1.1	1.96	2.23	0.22	1.6	1.86	-0.14	1.23	1.49	-0.51
780	DDR1	ENST00000485552	6	1.06	0.56	0.89	0.14	1.68	2	1.25	1.03	1.36	0.61
388886	FAM211B	ENST00000404045	3	1.1	1.13	1.47	0.42	1.42	1.76	0.72	1.13	1.47	0.43
9518	GDF15	NM_004864	19	1.32	-0.15	1.14	0.19	1.45	2.74	1.79	1.04	2.33	1.38
123	PLIN2	NR_038064	3	1.1	1.96	2.23	0.22	1.6	1.86	-0.14	1.23	1.49	-0.51
283659	PRTG	NM_173814	16	1.03	0.65	1.08	-0.02	1.49	1.92	0.82	1.18	1.61	0.51
6676	SPAG4	NM_003116	14	1.06	0.34	0.36	0.45	1.5	1.53	1.62	1.2	1.23	1.32
	-	AK097858	3	1.36	1.87	2.33	0.12	1.54	2	-0.21	1.95	2.41	0.2
5672	PSG4	AK075149	3	1.24	1.76	2.32	0.07	1.43	1.98	-0.27	1.66	2.22	-0.04
6303	SAT1	NR_027783	26	1.31	0.78	1.31	-0.2	1.94	2.47	0.96	1.65	2.18	0.67
717	C2	NM_001145903	5	1.51	2.44	2.67	0.47	2.12	2.35	0.15	1.7	1.93	-0.28
5999	RGS4	AK093959	6	1.06	1.38	1.71	-0.08	1.45	1.78	-0.01	1.49	1.81	0.03
51200	CPA4	NM_001163446	11	1.4	-0.88	-0.02	0.28	1.85	2.71	3	1.21	2.07	2.36
6447	SCG5	NM_001144757	3	1.49	2.74	3.57	0.45	1.47	2.3	-0.82	1.72	2.55	-0.57
80318	GKAP1	NM_001135953	6	1.07	1.14	1.75	0.15	1.21	1.81	0.22	1.26	1.86	0.26
10397	NDRG1	NM_001135242	33	1.26	1.18	1.08	0.06	2.16	2.06	1.04	1.66	1.56	0.54
54800	KLHL24	AK026326	20	1.25	1	1.25	-0.39	1.88	2.14	0.49	1.99	2.25	0.6
54800	KLHL24	AK098662	16	1.24	0.97	1.39	-0.31	1.74	2.16	0.46	1.86	2.28	0.58
55975	KLHL7	NM_001172428	5	1.01	0.88	1.7	0.05	1.26	2.08	0.43	0.91	1.73	0.08
5066	PAM	NR_033440	18	1.1	1.65	1.84	0.14	1.56	1.74	0.04	1.43	1.61	-0.09
5066	PAM	NM_001177306	19	1.09	1.63	1.8	0.12	1.54	1.72	0.04	1.42	1.6	-0.08
3556	IL1RAP	NM_001167931	15	1.08	1.05	1.51	0.1	1.37	1.83	0.41	1.31	1.78	0.36
57214	KIAA1199	NM_018689	14	1.92	3.62	3.62	0.07	3.02	3.02	-0.52	2.67	2.67	-0.88
3556	IL1RAP	NM_001167930	15	1.08	1.05	1.51	0.1	1.37	1.83	0.41	1.31	1.78	0.36
54800	KLHL24	AK024270	3	1.03	1.04	0.6	-0.33	1.92	1.48	0.55	1.94	1.5	0.57
81693	AMN	NM_030943	3	1.18	1.54	1.97	0.05	1.83	2.26	0.34	1.24	1.67	-0.25
3556	IL1RAP	NM_001167928	16	1.05	1.05	1.46	0.09	1.37	1.78	0.41	1.3	1.71	0.34
4739	NEDD9	NM_001142393	19	1.42	0.58	0.5	0.02	2.14	2.05	1.57	2.19	2.1	1.62
11009	IL24	NM_001185158	16	2.48	3.9	4.48	-0.13	3.5	4.08	-0.53	3.49	4.06	-0.54
11009	IL24	NM_001185157	22	2.4	3.68	4.32	-0.08	3.32	3.95	-0.44	3.31	3.94	-0.45
11009	IL24	NM_001185156	24	2.44	3.84	4.46	-0.1	3.38	4	-0.56	3.41	4.02	-0.53
8787	RGS9	NM_001165933	4	1.04	1.58	1.8	0.11	1.49	1.72	0.03	1.28	1.51	-0.18
83719	YPEL3	NM_001145524	4	1.2	2.07	2.54	0.28	1.65	2.12	-0.15	1.21	1.67	-0.59
55975	KLHL7	NR_033329	5	1.01	0.88	1.7	0.05	1.26	2.08	0.43	0.91	1.73	0.08
717	C2	NM_001178063	5	1.51	2.44	2.67	0.47	2.12	2.35	0.15	1.7	1.93	-0.28
10085	EDIL3	ENST00000380138	19	1.09	-0.11	0.05	-0.06	1.5	1.66	1.56	1.66	1.82	1.71
5066	PAM	ENST00000455264	17	1.07	1.58	1.76	0.12	1.52	1.7	0.06	1.4	1.58	-0.06
284029	LINC00324	NR_026951	6	1.03	1.29	1.31	0.42	1.44	1.47	0.58	1.21	1.24	0.35
255394	TCP11L2	NM_152772	24	1.03	1.45	1.49	0.06	1.66	1.7	0.28	1.31	1.35	-0.08
	-	ENST00000570020	3	1.36	1.87	2.33	0.12	1.54	2	-0.21	1.95	2.41	0.2
5292	PIM1	ENST00000373509	25	1.53	1.57	2.15	0.05	2.1	2.68	0.58	1.86	2.43	0.33
9180	OSMR	NM_001168355	8	1.15	1.01	1.52	0.13	1.57	2.09	0.69	1.25	1.76	0.37
25976	TIPARP	NM_001184718	5	1.37	2.24	2.94	0.5	1.26	1.96	-0.47	1.63	2.33	-0.1
25976	TIPARP	NM_001184717	5	1.37	2.24	2.94	0.5	1.26	1.96	-0.47	1.63	2.33	-0.1
3556	IL1RAP	NM_001167929	16	1.05	1.05	1.46	0.09	1.37	1.78	0.41	1.3	1.71	0.34
5025	P2RX4	ENST00000541187	8	1.06	1.68	2.02	0.32	1.39	1.74	0.04	1.11	1.45	-0.25
5654	HTRA1	NM_002775	14	1.32	-0.06	0.03	0.05	1.98	2.07	2.09	1.83	1.92	1.94
56997	ADCK3	AK300537	11	1.03	1.24	1.79	0.27	1.21	1.76	0.24	1.04	1.59	0.08
54039	PCBP3	AK094301	6	1.06	1.34	1.82	0.28	1.2	1.69	0.14	1.22	1.71	0.16
51754	TMEM8B	ENST00000472010	3	1.03	0.94	1.44	0.3	1.13	1.63	0.49	1.17	1.67	0.53
3557	IL1RN	ENST00000409052	4	1.01	1.41	1.71	0.1	1.41	1.71	0.09	1.23	1.53	-0.09
129804	FBLN7	ENST00000409667	11	1.11	0.68	0.94	-0.04	1.51	1.77	0.79	1.6	1.85	0.88
129804	FBLN7	ENST00000409903	14	1.17	0.7	0.95	-0.01	1.61	1.85	0.9	1.67	1.92	0.96
717	C2	ENST00000383177	5	1.51	2.44	2.67	0.47	2.12	2.35	0.15	1.7	1.93	-0.28
11156	PTP4A3	NM_032611	11	1.07	1.18	1.34	0.16	1.68	1.84	0.66	1.19	1.36	0.18
11156	PTP4A3	NM_007079	11	1.07	1.18	1.34	0.16	1.68	1.84	0.66	1.19	1.36	0.18
25976	TIPARP	NM_015508	5	1.37	2.24	2.94	0.5	1.26	1.96	-0.47	1.63	2.33	-0.1
8519	IFITM1	ENST00000408968	19	1.17	-0.33	0.08	-0.02	1.75	2.15	2.05	1.39	1.79	1.7
51200	CPA4	NM_016352	12	1.39	-0.87	0	0.25	1.84	2.71	2.96	1.2	2.07	2.32
3569	IL6	NM_000600	6	1.23	2.74	2.56	0.72	1.42	1.24	-0.59	1.71	1.54	-0.3
51148	CERCAM	ENST00000372842	15	1.08	1.12	1.37	0.12	1.66	1.92	0.66	1.2	1.46	0.2
629	CFB	NM_001710	11	1.32	2.25	2.5	0.1	1.87	2.12	-0.27	1.74	1.99	-0.41
4015	LOX	NM_001178102	18	1.11	0.84	1.2	0.07	1.29	1.65	0.52	1.6	1.96	0.83
5292	PIM1	NM_002648	25	1.53	1.57	2.15	0.05	2.1	2.68	0.58	1.86	2.43	0.33
1195	CLK1	ENST00000409769	11	1.03	0.9	1.29	-0.34	1.33	1.72	0.09	1.71	2.1	0.47
10866	HCP5	ENST00000447631	3	1.03	1.6	1.77	0.21	1.41	1.57	0.02	1.31	1.47	-0.08
4837	NNMT	AK026845	16	1.05	0.6	0.23	0.15	1.85	1.48	1.4	1.51	1.14	1.05
333926	PPM1J	ENST00000359994	7	1.01	1.1	1.62	0	1.33	1.85	0.22	1.17	1.69	0.07
27290	SPINK4	ENST00000379723	13	1.33	0.64	0.88	0.1	1.94	2.18	1.4	1.72	1.96	1.18
27290	SPINK4	ENST00000379725	13	1.33	0.64	0.88	0.1	1.94	2.18	1.4	1.72	1.96	1.18
6038	RNASE4	AK092422	11	1.94	2.74	3.13	-0.21	2.91	3.3	-0.04	2.73	3.13	-0.22
81693	AMN	AK092824	3	1.18	1.54	1.97	0.05	1.83	2.26	0.34	1.24	1.67	-0.25
23002	DAAM1	AK093813	3	1.26	2.29	2.16	0.23	2.35	2.21	0.29	1.34	1.2	-0.72
5292	PIM1	AK301158	19	1.54	1.53	2.1	0.03	2.11	2.68	0.61	1.9	2.48	0.4
57007	CXCR7	NM_020311	5	1.08	1.64	2	-0.07	1.45	1.81	-0.26	1.49	1.85	-0.22
11119	BTN3A1	AK298652	11	1.03	1.34	1.66	0.11	1.41	1.72	0.17	1.26	1.58	0.03
129804	FBLN7	NM_153214	16	1.18	0.67	0.93	-0.04	1.63	1.88	0.91	1.7	1.96	0.99
100131187	TSTD1	ENST00000368023	3	1.06	0.46	0.84	-0.28	1.39	1.77	0.65	1.69	2.06	0.95
11009	IL24	NM_006850	24	2.44	3.84	4.46	-0.1	3.38	4	-0.56	3.41	4.02	-0.53
467	ATF3	NM_001674	7	1.47	-0.5	0.25	0.63	1.53	2.28	2.66	1.52	2.27	2.64
4837	NNMT	NM_006169	16	1.05	0.6	0.23	0.15	1.85	1.48	1.4	1.51	1.14	1.05
5654	HTRA1	AK091944	13	1.38	-0.09	0	0.05	2.08	2.17	2.21	1.93	2.01	2.06
54039	PCBP3	ENST00000468429	6	1.17	1.56	2.11	0.3	1.39	1.94	0.14	1.25	1.81	0
5654	HTRA1	AK092476	14	1.32	-0.06	0.03	0.05	1.98	2.07	2.09	1.83	1.92	1.94
54039	PCBP3	ENST00000498121	3	1.19	1.75	2.3	0.26	1.42	1.96	-0.08	1.36	1.91	-0.13
57007	CXCR7	ENST00000272928	5	1.08	1.64	2	-0.07	1.45	1.81	-0.26	1.49	1.85	-0.22
54800	KLHL24	ENST00000427201	6	1.03	0.66	1.07	-0.46	1.52	1.93	0.41	1.63	2.04	0.52
10916	MAGED2	AK091003	6	1.01	0.93	1.05	0.12	1.25	1.36	0.44	1.53	1.65	0.72
9185	REPS2	AK298913	9	1.14	2.14	2.12	0.28	1.72	1.7	-0.14	1.44	1.42	-0.42
3556	IL1RAP	ENST00000422940	15	1.08	1.05	1.51	0.1	1.37	1.83	0.41	1.31	1.78	0.36
9619	ABCG1	NM_016818	6	1.08	0.39	0.8	0.23	1.13	1.55	0.98	1.47	1.88	1.31
9619	ABCG1	NM_207628	6	1.08	0.39	0.8	0.23	1.13	1.55	0.98	1.47	1.88	1.31
2934	GSN	AK092797	8	1.23	0.57	0.56	0.18	1.82	1.8	1.42	1.7	1.69	1.31
2217	FCGRT	NM_004107	7	1.07	1.62	1.89	0.36	1.2	1.47	-0.05	1.38	1.65	0.12
2548	GAA	ENST00000570803	4	1.06	0.57	1.05	0.33	1.56	2.04	1.32	0.81	1.29	0.57
467	ATF3	ENST00000336937	3	1.04	-0.36	-0.07	0.73	0.99	1.28	2.08	1.1	1.39	2.19
11009	IL24	ENST00000480741	6	2.29	3.34	3.99	0.04	3.06	3.71	-0.24	3.11	3.76	-0.19
11009	IL24	ENST00000391929	22	2.38	3.69	4.33	-0.1	3.29	3.93	-0.5	3.31	3.95	-0.48
5673	PSG5	NM_001130014	3	1.33	1.59	2.18	0.13	1.63	2.22	0.17	1.64	2.23	0.18
5672	PSG4	ENST00000405312	3	1.24	1.76	2.32	0.07	1.43	1.98	-0.27	1.66	2.22	-0.04
388403	YPEL2	NM_001005404	21	1.31	1.61	2.19	-0.08	1.7	2.29	0.02	1.73	2.31	0.04
8787	RGS9	ENST00000443584	4	1.04	1.58	1.8	0.11	1.49	1.72	0.03	1.28	1.51	-0.18
4601	MXI1	ENST00000369614	12	1.39	0.55	0.75	0.1	1.95	2.15	1.5	1.92	2.11	1.47
4601	MXI1	ENST00000393134	12	1.34	0.62	0.88	0.15	1.83	2.09	1.36	1.77	2.03	1.3
4601	MXI1	ENST00000239007	15	1.37	0.59	0.85	0.14	1.9	2.15	1.44	1.81	2.06	1.35
4601	MXI1	ENST00000361248	11	1.41	0.65	0.84	0.17	1.95	2.15	1.47	1.92	2.11	1.44
3556	IL1RAP	ENST00000412080	9	1.15	1.04	1.57	0.19	1.33	1.86	0.48	1.38	1.92	0.54
57715	SEMA4G	ENST00000210633	6	1.27	1.8	2.38	0.03	1.63	2.21	-0.14	1.57	2.15	-0.2
54800	KLHL24	ENST00000476808	17	1.31	1.02	1.37	-0.31	1.85	2.2	0.52	2.05	2.4	0.72
54800	KLHL24	ENST00000473045	6	1.03	0.66	1.07	-0.46	1.52	1.93	0.41	1.63	2.04	0.52
54800	KLHL24	ENST00000493074	6	1.03	0.66	1.07	-0.46	1.52	1.93	0.41	1.63	2.04	0.52
20	ABCA2	ENST00000479446	16	1.04	-0.11	-0.17	0.17	1.76	1.7	2.03	1.24	1.18	1.52
7113	TMPRSS2	NM_001135099	10	1.03	1.71	1.7	-0.03	1.55	1.55	-0.18	1.57	1.57	-0.16
10866	HCP5	AK093953	3	1.03	1.6	1.77	0.21	1.41	1.57	0.02	1.31	1.47	-0.08
25976	TIPARP	ENST00000481853	5	1.37	2.24	2.94	0.5	1.26	1.96	-0.47	1.63	2.33	-0.1
25976	TIPARP	ENST00000486483	5	1.37	2.24	2.94	0.5	1.26	1.96	-0.47	1.63	2.33	-0.1
51704	GPRC5B	AK302838	11	1.41	1.91	2.61	0.09	1.91	2.61	0.09	1.53	2.23	-0.29
10397	NDRG1	NM_001258433	31	1.27	1.19	1.09	0.06	2.18	2.07	1.05	1.68	1.58	0.56
1604	CD55	ENST00000391920	7	1.41	-0.38	0.03	0	2.06	2.46	2.43	1.77	2.17	2.14
51754	TMEM8B	trans_ENSSSCT00000005864	5	1.06	1	1.38	0.1	1.34	1.72	0.44	1.35	1.73	0.45
51646	YPEL5	NM_001127399	4	1.03	1.47	1.58	0.05	1.5	1.62	0.08	1.41	1.53	-0.01
51646	YPEL5	NM_001127400	4	1.03	1.47	1.58	0.05	1.5	1.62	0.08	1.41	1.53	-0.01
4601	MXI1	NM_001008541	12	1.36	0.63	0.77	0.15	1.89	2.03	1.4	1.92	2.05	1.43
140290	TCP10L	ENST00000472557	3	1.18	0.51	1.46	0.09	1.49	2.45	1.08	0.99	1.95	0.58
1646	AKR1C2	ENST00000407674	5	1.17	0.12	0.74	0.37	1.24	1.86	1.49	1.27	1.89	1.52
9185	REPS2	NM_004726	9	1.14	2.14	2.12	0.28	1.72	1.7	-0.14	1.44	1.42	-0.42
6303	SAT1	NM_002970	25	1.32	0.78	1.34	-0.2	1.94	2.5	0.96	1.67	2.23	0.69
51200	CPA4	ENST00000470542	3	1.34	-0.8	-0.07	0.05	1.91	2.64	2.76	1.32	2.05	2.17
26959	HBP1	ENST00000497535	3	1.01	0.54	0.74	-0.02	1.33	1.53	0.77	1.51	1.71	0.95
26959	HBP1	ENST00000464009	3	1.01	0.54	0.74	-0.02	1.33	1.53	0.77	1.51	1.71	0.95
196394	AMN1	trans_ENSOCUT00000011736	13	1.28	1.63	1.94	-0.16	2	2.3	0.21	1.69	1.99	-0.11
27290	SPINK4	NM_014471	13	1.33	0.64	0.88	0.1	1.94	2.18	1.4	1.72	1.96	1.18
57715	SEMA4G	ENST00000457585	6	1.27	1.8	2.38	0.03	1.63	2.21	-0.14	1.57	2.15	-0.2
6296	ACSM3	ENST00000289416	6	1.02	0.96	1.43	0.15	1.26	1.74	0.46	1.17	1.64	0.36
4601	MXI1	ENST00000369612	12	1.39	0.55	0.75	0.1	1.95	2.15	1.5	1.92	2.11	1.47
285755	PPIL6	trans_ENSOCUT00000006037	8	1.05	1.29	1.61	0.1	1.46	1.78	0.27	1.28	1.6	0.09
629	CFB	ENST00000477310	15	1.36	2.24	2.53	0.17	1.93	2.21	-0.15	1.71	2	-0.36
1195	CLK1	NR_027856	19	1.02	0.87	1.32	-0.23	1.21	1.67	0.12	1.62	2.08	0.52
1195	CLK1	NR_027855	18	1.02	0.9	1.31	-0.25	1.25	1.66	0.1	1.66	2.07	0.51
7813	EVI5	trans_XM_002715489	7	1.07	1.88	1.78	-0.03	1.76	1.65	-0.16	1.58	1.47	-0.34
57214	KIAA1199	ENST00000394683	8	1.81	3.48	3.53	0.08	2.81	2.86	-0.59	2.51	2.56	-0.9
57214	KIAA1199	ENST00000356249	14	1.92	3.62	3.62	0.07	3.02	3.02	-0.52	2.67	2.67	-0.88
57214	KIAA1199	ENST00000394685	14	1.92	3.62	3.62	0.07	3.02	3.02	-0.52	2.67	2.67	-0.88
57214	KIAA1199	ENST00000220244	14	1.92	3.62	3.62	0.07	3.02	3.02	-0.52	2.67	2.67	-0.88
8908	GYG2	ENST00000398806	3	1.11	-0.06	0.03	0.32	1.53	1.62	1.91	1.39	1.48	1.78
57214	KIAA1199	ENST00000559966	3	1.61	2.86	2.82	-0.24	2.85	2.81	-0.25	2.26	2.22	-0.84
1604	CD55	ENST00000391921	7	1.41	-0.38	0.03	0	2.06	2.46	2.43	1.77	2.17	2.14
153642	ARSK	NM_198150	5	1.15	1.78	2.19	0.43	1.37	1.79	0.02	1.25	1.66	-0.1
6640	SNTA1	trans_ENSECAT00000022243	9	1.19	1.19	1.64	0	1.69	2.14	0.5	1.43	1.88	0.24
54800	KLHL24	NM_017644	33	1.24	1.01	1.18	-0.36	1.9	2.07	0.53	1.99	2.17	0.63
3556	IL1RAP	NM_134470	15	1.08	1.05	1.51	0.1	1.37	1.83	0.41	1.31	1.78	0.36
54885	TBC1D8B	trans_XM_001915485	5	1.12	1.75	1.81	0.2	1.34	1.39	-0.22	1.76	1.81	0.21
51646	YPEL5	NM_016061	4	1.03	1.47	1.58	0.05	1.5	1.62	0.08	1.41	1.53	-0.01
23002	DAAM1	ENST00000395125	10	1.12	1.94	1.89	0.11	1.75	1.7	-0.08	1.55	1.5	-0.28
23002	DAAM1	ENST00000358498	8	1.16	2.07	1.98	0.17	1.87	1.78	-0.03	1.54	1.45	-0.36
3557	IL1RN	NM_173842	4	1.01	1.41	1.71	0.1	1.41	1.71	0.09	1.23	1.53	-0.09
196394	AMN1	trans_ENSCAFT00000016963	13	1.28	1.63	1.94	-0.16	2	2.3	0.21	1.69	1.99	-0.11
5654	HTRA1	trans_ENSMUST00000140741	3	1.55	-0.09	-0.17	0	2.5	2.42	2.59	2.23	2.15	2.32
54039	PCBP3	ENST00000400305	7	1.13	1.49	2.03	0.34	1.28	1.82	0.13	1.22	1.77	0.07
10628	TXNIP	NM_006472	19	1.26	1.72	1.83	-0.28	1.74	1.85	-0.25	2.22	2.33	0.23
59	ACTA2	trans_AK002886	10	1.05	0.61	0.81	0.19	1.47	1.67	1.05	1.28	1.48	0.86
11119	BTN3A1	ENST00000476549	9	1.09	1.43	1.77	0.18	1.44	1.77	0.18	1.31	1.64	0.05
79603	CERS4	ENST00000558501	8	1.29	1.22	1.57	-0.1	1.81	2.16	0.49	1.8	2.15	0.48
79603	CERS4	ENST00000559450	15	1.34	1.36	1.71	0.02	1.82	2.17	0.47	1.82	2.17	0.47
79603	CERS4	ENST00000561053	6	1.06	0.97	1.35	0.21	1.25	1.63	0.49	1.33	1.71	0.57
79603	CERS4	ENST00000558268	5	1.16	1.09	1.49	0.23	1.4	1.8	0.54	1.45	1.84	0.59
79603	CERS4	ENST00000561008	3	1.39	1.37	1.88	0.13	1.84	2.35	0.6	1.69	2.21	0.46
5066	PAM	ENST00000432578	10	1.04	1.47	1.61	0.14	1.44	1.58	0.11	1.39	1.53	0.06
5066	PAM	ENST00000345721	18	1.1	1.65	1.84	0.14	1.56	1.74	0.04	1.43	1.61	-0.09
57214	KIAA1199	trans_ENSMODT00000024633	11	1.94	3.64	3.64	0.07	3.08	3.08	-0.49	2.66	2.66	-0.91
153642	ARSK	ENST00000504873	5	1.15	1.78	2.19	0.43	1.37	1.79	0.02	1.25	1.66	-0.1
153642	ARSK	ENST00000513814	5	1.15	1.78	2.19	0.43	1.37	1.79	0.02	1.25	1.66	-0.1
1604	CD55	NM_000574	7	1.41	-0.38	0.03	0	2.06	2.46	2.43	1.77	2.17	2.14
10014	HDAC5	trans_ENSMUST00000140481	3	1.12	0.54	1.03	0.1	1.51	2	1.07	1.26	1.75	0.82
3953	LEPR	NM_001003680	5	1.14	2.31	2.35	0.49	1.61	1.65	-0.21	1.28	1.32	-0.54
3953	LEPR	NM_001003679	5	1.14	2.31	2.35	0.49	1.61	1.65	-0.21	1.28	1.32	-0.54
54039	PCBP3	NM_020528	7	1.13	1.49	2.03	0.34	1.28	1.82	0.13	1.22	1.77	0.07
57214	KIAA1199	trans_XM_001109867	11	1.96	3.72	3.72	0.08	3.07	3.07	-0.56	2.74	2.74	-0.9
10628	TXNIP	trans_ENSMUST00000144639	6	1.37	1.66	1.71	-0.38	2.05	2.11	0.01	2.39	2.44	0.35
7813	EVI5	trans_ENSMMUT00000007152	7	1.07	1.88	1.78	-0.03	1.76	1.65	-0.16	1.58	1.47	-0.34
1604	CD55	trans_ENSMUST00000122830	6	1.42	-0.39	0	0.01	2.07	2.46	2.47	1.78	2.17	2.18
4151	MB	ENST00000419229	7	1.28	-0.34	0.33	0.01	1.56	2.23	1.91	1.62	2.29	1.96
3557	IL1RN	trans_ENSMMUT00000018251	3	1.02	1.53	1.87	0.09	1.46	1.81	0.03	1.15	1.5	-0.28
717	C2	ENST00000375493	7	1.46	2.36	2.66	0.42	2	2.3	0.06	1.65	1.95	-0.29
23275	POFUT2	trans_ENSMMUT00000014964	13	1.02	1.25	1.8	0.15	1.23	1.78	0.13	1.12	1.67	0.02
23551	RASD2	ENST00000216127	12	1.09	1.19	0.84	-0.18	1.92	1.57	0.55	1.89	1.55	0.52
10014	HDAC5	trans_ENSMUST00000126453	3	1.18	0.9	1.41	0.16	1.7	2.21	0.96	1.18	1.68	0.43
	-	ENST00000304704	14	1.93	2.6	3.05	-0.3	2.89	3.34	-0.01	2.76	3.21	-0.14
51148	CERCAM	trans_ENSMUST00000155355	3	1.19	1.31	1.54	0.09	1.93	2.16	0.71	1.33	1.56	0.11
79603	CERS4	ENST00000557925	14	1.38	1.41	1.77	-0.03	1.93	2.29	0.49	1.87	2.23	0.43
79603	CERS4	ENST00000558877	7	1.18	1.23	1.53	0.06	1.6	1.9	0.43	1.57	1.88	0.4
54039	PCBP3	ENST00000400309	7	1.13	1.49	2.03	0.34	1.28	1.82	0.13	1.22	1.77	0.07
54039	PCBP3	ENST00000400314	7	1.13	1.49	2.03	0.34	1.28	1.82	0.13	1.22	1.77	0.07
10085	EDIL3	trans_ENSDART00000133240	11	1.07	-0.23	-0.06	-0.06	1.49	1.66	1.65	1.63	1.8	1.8
11238	CA5B	ENST00000498004	6	1.05	0.38	0.73	0.17	1.42	1.77	1.21	1.2	1.55	0.99
54885	TBC1D8B	ENST00000276175	8	1.18	1.83	1.87	0.27	1.44	1.49	-0.12	1.79	1.84	0.24
9619	ABCG1	ENST00000343687	6	1.08	0.39	0.8	0.23	1.13	1.55	0.98	1.47	1.88	1.31
23002	DAAM1	ENST00000360909	10	1.12	1.94	1.89	0.11	1.75	1.7	-0.08	1.55	1.5	-0.28
6038	RNASE4	ENST00000555835	11	1.94	2.74	3.13	-0.21	2.91	3.3	-0.04	2.73	3.13	-0.22
9185	REPS2	trans_ENSCAFT00000036790	8	1.14	2.1	2.07	0.25	1.75	1.72	-0.1	1.45	1.42	-0.39
129804	FBLN7	AK094759	16	1.18	0.67	0.93	-0.04	1.63	1.88	0.91	1.7	1.96	0.99
55975	KLHL7	ENST00000479700	4	1.02	0.93	1.76	0.14	1.2	2.03	0.4	0.89	1.72	0.1
55975	KLHL7	ENST00000410047	4	1.02	0.93	1.76	0.14	1.2	2.03	0.4	0.89	1.72	0.1
55975	KLHL7	ENST00000491352	4	1.02	0.93	1.76	0.14	1.2	2.03	0.4	0.89	1.72	0.1
55975	KLHL7	ENST00000459661	3	1.09	0.82	1.67	-0.01	1.46	2.31	0.63	0.96	1.81	0.13
55975	KLHL7	ENST00000322275	5	1.01	0.88	1.7	0.05	1.26	2.08	0.43	0.91	1.73	0.08
3569	IL6	ENST00000485300	6	1.23	2.74	2.56	0.72	1.42	1.24	-0.59	1.71	1.54	-0.3
10018	BCL2L11	NM_001204113	9	1.08	0.81	1.62	0.21	1.19	2	0.6	1.02	1.83	0.42
8519	IFITM1	NM_003641	19	1.17	-0.33	0.08	-0.02	1.75	2.15	2.05	1.39	1.79	1.7
6447	SCG5	NM_003020	3	1.49	2.74	3.57	0.45	1.47	2.3	-0.82	1.72	2.55	-0.57
57715	SEMA4G	NM_001203244	6	1.27	1.8	2.38	0.03	1.63	2.21	-0.14	1.57	2.15	-0.2
780	DDR1	ENST00000552434	9	1.05	0.84	1.21	0.2	1.63	1.99	0.98	0.96	1.33	0.32
5066	PAM	ENST00000274392	17	1.11	1.67	1.86	0.15	1.56	1.75	0.04	1.43	1.63	-0.09
5864	RAB3A	ENST00000464076	8	1.01	0.26	0.76	0.37	1.03	1.53	1.14	1.12	1.63	1.23
3953	LEPR	NM_001198689	5	1.14	2.31	2.35	0.49	1.61	1.65	-0.21	1.28	1.32	-0.54
3953	LEPR	NM_001198688	5	1.14	2.31	2.35	0.49	1.61	1.65	-0.21	1.28	1.32	-0.54
3953	LEPR	NM_001198687	5	1.14	2.31	2.35	0.49	1.61	1.65	-0.21	1.28	1.32	-0.54
5999	RGS4	ENST00000421743	8	1.23	1.67	2.09	-0.03	1.61	2.03	-0.09	1.71	2.12	0
1195	CLK1	NM_001162407	19	1.02	0.87	1.32	-0.23	1.21	1.67	0.12	1.62	2.08	0.52
148523	C1orf51	ENST00000417398	3	1.03	1.31	1.95	0.34	1.02	1.65	0.05	1.08	1.71	0.11
7813	EVI5	ENST00000338689	7	1.07	1.88	1.78	-0.03	1.76	1.65	-0.16	1.58	1.47	-0.34
629	CFB	ENST00000482312	3	1.48	2.79	2.9	0.07	2.24	2.36	-0.48	2.01	2.12	-0.71
629	CFB	ENST00000467360	3	1.42	2.62	2.79	-0.01	2.26	2.43	-0.37	1.83	2	-0.8
629	CFB	ENST00000483004	4	1.48	2.8	3.01	0.11	2.18	2.39	-0.5	1.93	2.14	-0.76
629	CFB	ENST00000497841	3	1.28	2.24	2.53	-0.02	1.9	2.19	-0.36	1.66	1.95	-0.6
629	CFB	ENST00000461483	5	1.19	1.77	2.04	0.06	1.68	1.95	-0.04	1.57	1.84	-0.14
629	CFB	ENST00000452035	8	1.26	2.04	2.35	0.12	1.73	2.03	-0.2	1.64	1.94	-0.29
629	CFB	ENST00000460718	4	1.22	1.81	2.12	0.32	1.46	1.77	-0.02	1.56	1.87	0.07
717	C2	ENST00000486124	4	1.43	2.17	2.43	0.5	1.94	2.19	0.26	1.6	1.86	-0.07
717	C2	ENST00000485690	4	1.43	2.17	2.43	0.5	1.94	2.19	0.26	1.6	1.86	-0.07
9185	REPS2	ENST00000303843	9	1.14	2.14	2.12	0.28	1.72	1.7	-0.14	1.44	1.42	-0.42
5025	P2RX4	trans_ENSMMUT00000004981	9	1.02	1.54	1.86	0.33	1.34	1.66	0.13	1.06	1.38	-0.16
51148	CERCAM	ENST00000413863	13	1.1	1.12	1.42	0.13	1.69	1.99	0.7	1.2	1.5	0.21
196394	AMN1	trans_XM_001499609	13	1.28	1.63	1.94	-0.16	2	2.3	0.21	1.69	1.99	-0.11
4638	MYLK	ENST00000464489	3	1.2	2.49	2.83	0.78	1.33	1.67	-0.38	1.14	1.48	-0.57
10866	HCP5	ENST00000414046	3	1.03	1.6	1.77	0.21	1.41	1.57	0.02	1.31	1.47	-0.08
2934	GSN	NM_001127665	14	1.12	0.67	0.61	0.13	1.7	1.64	1.16	1.58	1.52	1.04
2934	GSN	NM_001127664	14	1.12	0.67	0.61	0.13	1.7	1.64	1.16	1.58	1.52	1.04
2934	GSN	NM_001127662	14	1.12	0.67	0.61	0.13	1.7	1.64	1.16	1.58	1.52	1.04
129804	FBLN7	NM_001128165	16	1.18	0.67	0.93	-0.04	1.63	1.88	0.91	1.7	1.96	0.99
51646	YPEL5	NM_001127401	4	1.03	1.47	1.58	0.05	1.5	1.62	0.08	1.41	1.53	-0.01
25890	ABI3BP	ENST00000471714	12	1.47	2.48	3.17	0.05	1.77	2.46	-0.65	1.88	2.57	-0.55
79875	THSD4	ENST00000567776	3	1.04	0.17	0.27	0.02	1.89	1.99	1.74	1.12	1.22	0.97
23608	MKRN1	ENST00000496169	11	1.06	0.45	1.06	0.07	1.29	1.9	0.9	1.23	1.83	0.84
80853	JHDM1D	ENST00000472616	11	1.17	0.88	1.01	-0.23	1.74	1.86	0.63	1.88	2.01	0.77
10018	BCL2L11	ENST00000415458	10	1.02	0.79	1.47	0.33	1.04	1.72	0.57	1.01	1.68	0.54
10018	BCL2L11	ENST00000436733	10	1.02	0.79	1.47	0.33	1.04	1.72	0.57	1.01	1.68	0.54
10018	BCL2L11	ENST00000393252	4	1.18	0.69	1.58	0.45	1.12	2.01	0.88	1.06	1.95	0.83
10018	BCL2L11	ENST00000432179	7	1.1	0.79	1.61	0.25	1.2	2.02	0.66	1.03	1.85	0.5
2934	GSN	NM_001127667	14	1.12	0.67	0.61	0.13	1.7	1.64	1.16	1.58	1.52	1.04
2934	GSN	NM_001127666	14	1.12	0.67	0.61	0.13	1.7	1.64	1.16	1.58	1.52	1.04
2934	GSN	NM_001127663	14	1.12	0.67	0.61	0.13	1.7	1.64	1.16	1.58	1.52	1.04
54039	PCBP3	NM_001130141	7	1.13	1.49	2.03	0.34	1.28	1.82	0.13	1.22	1.77	0.07
25976	TIPARP	ENST00000461166	5	1.37	2.24	2.94	0.5	1.26	1.96	-0.47	1.63	2.33	-0.1
20	ABCA2	ENST00000459850	20	1.03	-0.13	-0.14	0.17	1.72	1.71	2.02	1.22	1.21	1.52
20	ABCA2	ENST00000487109	20	1.03	-0.13	-0.14	0.17	1.72	1.71	2.02	1.22	1.21	1.52
78987	CRELD1	NM_015513	10	1.05	0.61	1.08	0.16	1.22	1.69	0.77	1.31	1.77	0.85
604	BCL6	NM_001130845	22	1.05	1.22	1.58	0.22	1.42	1.78	0.42	1.15	1.51	0.15
717	C2	ENST00000549222	7	1.46	2.36	2.66	0.42	2	2.3	0.06	1.65	1.95	-0.29
717	C2	ENST00000548250	6	1.4	2.16	2.49	0.43	1.86	2.18	0.12	1.58	1.91	-0.15
3556	IL1RAP	NM_002182	16	1.05	1.05	1.46	0.09	1.37	1.78	0.41	1.3	1.71	0.34
3690	ITGB3	ENST00000559488	5	1.52	2.24	2.98	0.09	2.05	2.8	-0.1	1.68	2.43	-0.47
81693	AMN	AK055802	3	1.18	1.54	1.97	0.05	1.83	2.26	0.34	1.24	1.67	-0.25
7035	TFPI	ENST00000339091	7	1.09	0.62	1.15	-0.4	1.54	2.07	0.52	1.6	2.12	0.58
1028	CDKN1C	NM_001122631	3	1.46	-0.24	0.32	-0.41	1.98	2.53	1.81	2.27	2.83	2.1
4015	LOX	AK298781	24	1.13	0.85	1.23	0.15	1.31	1.69	0.6	1.57	1.95	0.86
22925	PLA2R1	ENST00000283243	4	1.05	1.57	1.69	0.19	1.45	1.57	0.07	1.4	1.52	0.02
51313	FAM198B	NM_001128424	7	1.01	1.61	1.28	0.2	1.5	1.17	0.09	1.66	1.33	0.25
148423	C1orf52	NR_024113	3	1.29	1.56	2.07	0	1.93	2.44	0.37	1.44	1.95	-0.13
1028	CDKN1C	NM_001122630	3	1.46	-0.24	0.32	-0.41	1.98	2.53	1.81	2.27	2.83	2.1
4015	LOX	ENST00000508067	11	1.09	0.85	1.28	0.21	1.22	1.65	0.57	1.41	1.85	0.77
3556	IL1RAP	ENST00000413869	14	1.05	1.08	1.49	0.09	1.35	1.76	0.36	1.3	1.71	0.31
3556	IL1RAP	ENST00000412504	16	1.05	1.05	1.46	0.09	1.37	1.78	0.41	1.3	1.71	0.34
3556	IL1RAP	ENST00000443369	15	1.08	1.05	1.51	0.1	1.37	1.83	0.41	1.31	1.78	0.36
717	C2	NM_000063	7	1.46	2.36	2.66	0.42	2	2.3	0.06	1.65	1.95	-0.29
51148	CERCAM	AK297929	13	1.1	1.12	1.42	0.13	1.69	1.99	0.7	1.2	1.5	0.21
54800	KLHL24	ENST00000454652	28	1.27	1	1.3	-0.36	1.89	2.19	0.52	1.99	2.29	0.63
54039	PCBP3	ENST00000400304	7	1.13	1.49	2.03	0.34	1.28	1.82	0.13	1.22	1.77	0.07
4739	NEDD9	ENST00000448183	19	1.42	0.58	0.5	0.02	2.14	2.05	1.57	2.19	2.1	1.62
717	C2	AK300892	5	1.51	2.44	2.67	0.47	2.12	2.35	0.15	1.7	1.93	-0.28
717	C2	AK300930	7	1.46	2.36	2.66	0.42	2	2.3	0.06	1.65	1.95	-0.29
19	ABCA1	trans_NM_178095	33	1.58	2.81	2.58	0.14	2.57	2.34	-0.11	2.25	2.02	-0.42
5292	PIM1	AK301314	11	1.51	1.54	2.08	-0.01	2.12	2.66	0.56	1.89	2.43	0.34
51754	TMEM8B	NM_016446	6	1.03	0.94	1.3	0.02	1.34	1.7	0.42	1.38	1.74	0.46
11119	BTN3A1	AK295720	10	1.06	1.4	1.76	0.19	1.37	1.73	0.16	1.26	1.62	0.05
629	CFB	AK304045	16	1.38	2.29	2.55	0.19	1.95	2.22	-0.15	1.72	1.99	-0.38
717	C2	AK298808	4	1.43	2.17	2.43	0.5	1.94	2.19	0.26	1.6	1.86	-0.07
9619	ABCG1	AK092959	6	1.08	0.39	0.8	0.23	1.13	1.55	0.98	1.47	1.88	1.31
717	C2	AK298311	5	1.51	2.44	2.67	0.47	2.12	2.35	0.15	1.7	1.93	-0.28
153642	ARSK	AK303855	5	1.15	1.78	2.19	0.43	1.37	1.79	0.02	1.25	1.66	-0.1
5864	RAB3A	AK289559	10	1.04	0.32	0.77	0.38	1.14	1.58	1.19	1.16	1.6	1.21
1604	CD55	NM_001114752	7	1.41	-0.38	0.03	0	2.06	2.46	2.43	1.77	2.17	2.14
5999	RGS4	NM_001113381	6	1.06	1.38	1.71	-0.08	1.45	1.78	-0.01	1.49	1.81	0.03
5066	PAM	AK296521	17	1.11	1.67	1.86	0.15	1.56	1.75	0.04	1.43	1.63	-0.09
19	ABCA1	ENST00000374733	6	1.82	3.29	3.04	0.01	2.98	2.73	-0.3	2.72	2.47	-0.56
78987	CRELD1	ENST00000452070	10	1.05	0.61	1.08	0.16	1.22	1.69	0.77	1.31	1.77	0.85
78987	CRELD1	ENST00000397170	10	1.05	0.61	1.08	0.16	1.22	1.69	0.77	1.31	1.77	0.85
78987	CRELD1	ENST00000326434	11	1.01	0.57	1.02	0.14	1.18	1.63	0.75	1.27	1.72	0.83
	-	ENST00000553909	14	1.93	2.6	3.05	-0.3	2.89	3.34	-0.01	2.76	3.21	-0.14
57537	SORCS2	AK295629	23	1.12	1.23	1	0.13	1.98	1.75	0.88	1.48	1.25	0.38
11174	ADAMTS6	ENST00000464680	13	1.26	0.36	1.01	0.09	1.48	2.14	1.21	1.54	2.2	1.28
11174	ADAMTS6	ENST00000470597	12	1.28	0.35	1.05	0.1	1.48	2.17	1.22	1.56	2.26	1.31
11174	ADAMTS6	ENST00000381052	16	1.21	0.38	1	0.07	1.43	2.05	1.12	1.51	2.13	1.2
7035	TFPI	ENST00000409676	6	1.16	0.63	1.18	-0.44	1.67	2.22	0.59	1.7	2.25	0.63
629	CFB	ENST00000424727	11	1.32	2.25	2.5	0.1	1.87	2.12	-0.27	1.74	1.99	-0.41
80318	GKAP1	ENST00000376371	6	1.07	1.14	1.75	0.15	1.21	1.81	0.22	1.26	1.86	0.26
629	CFB	ENST00000375443	8	1.26	2.04	2.35	0.12	1.73	2.03	-0.2	1.64	1.94	-0.29
9619	ABCG1	AK298491	6	1.08	0.39	0.8	0.23	1.13	1.55	0.98	1.47	1.88	1.31
1604	CD55	AK300621	7	1.41	-0.38	0.03	0	2.06	2.46	2.43	1.77	2.17	2.14
5999	RGS4	AK300832	5	1.21	1.61	2.09	0	1.57	2.05	-0.04	1.59	2.07	-0.02
10628	TXNIP	AK301148	14	1.18	1.69	1.82	-0.2	1.58	1.71	-0.31	2.04	2.16	0.14
10628	TXNIP	AK301203	4	1.38	2.01	2.24	-0.3	1.66	1.89	-0.65	2.55	2.78	0.24
57655	GRAMD1A	ENST00000424536	5	1.01	1.12	1.57	0.23	1.44	1.89	0.54	0.9	1.35	0.01
467	ATF3	AK294296	5	1.46	-0.31	0.3	0.75	1.52	2.13	2.58	1.49	2.1	2.55
5999	RGS4	AK295540	6	1.29	1.64	2.2	-0.06	1.65	2.21	-0.06	1.74	2.3	0.04
10628	TXNIP	AK304670	12	1.21	1.74	1.88	-0.18	1.6	1.75	-0.32	2.05	2.2	0.13
56997	ADCK3	AK090494	22	1.01	1.19	1.75	0.23	1.19	1.75	0.23	1.06	1.62	0.1
1604	CD55	AK298549	6	1.42	-0.39	0	0.01	2.07	2.46	2.47	1.78	2.17	2.18
56997	ADCK3	AK297735	15	1.03	1.26	1.8	0.28	1.18	1.72	0.19	1.08	1.62	0.09
56997	ADCK3	AK301012	20	1.01	1.18	1.75	0.21	1.19	1.76	0.22	1.06	1.63	0.09
22925	PLA2R1	NM_001195641	4	1.05	1.57	1.69	0.19	1.45	1.57	0.07	1.4	1.52	0.02
56997	ADCK3	AK092784	22	1.01	1.19	1.75	0.23	1.19	1.75	0.23	1.06	1.62	0.1
51148	CERCAM	NM_016174	15	1.08	1.12	1.37	0.12	1.66	1.92	0.66	1.2	1.46	0.2
604	BCL6	NM_001134738	20	1.04	1.21	1.57	0.22	1.4	1.77	0.41	1.13	1.5	0.14
23608	MKRN1	NM_001145125	11	1.06	0.45	1.06	0.07	1.29	1.9	0.9	1.23	1.83	0.84
629	CFB	ENST00000425368	11	1.32	2.25	2.5	0.1	1.87	2.12	-0.27	1.74	1.99	-0.41
9122	SLC16A4	NM_001201549	13	1.54	1.85	2.44	-0.11	2.1	2.69	0.14	2.03	2.62	0.07
9122	SLC16A4	NM_001201547	17	1.51	1.83	2.37	-0.14	2.07	2.61	0.09	2.07	2.61	0.1
5025	P2RX4	ENST00000538417	10	1.1	1.76	2.1	0.33	1.51	1.85	0.09	1.12	1.46	-0.3
5025	P2RX4	ENST00000542067	11	1.06	1.64	1.96	0.34	1.46	1.78	0.15	1.08	1.4	-0.22
5025	P2RX4	ENST00000540930	6	1.17	1.88	2.29	0.26	1.66	2.07	0.03	1.2	1.61	-0.43
5025	P2RX4	ENST00000543430	11	1.06	1.64	1.96	0.34	1.46	1.78	0.15	1.08	1.4	-0.22
5025	P2RX4	ENST00000359949	11	1.06	1.64	1.96	0.34	1.46	1.78	0.15	1.08	1.4	-0.22
9122	SLC16A4	NM_001201548	15	1.5	1.83	2.34	-0.14	2.06	2.57	0.09	2.06	2.57	0.08
9122	SLC16A4	NM_001201546	17	1.52	1.88	2.41	-0.18	2.1	2.64	0.05	2.1	2.64	0.05
79660	PPP1R3B	NM_001201329	14	1.05	1.19	1.12	0.14	1.6	1.54	0.55	1.48	1.42	0.43
3690	ITGB3	AK300424	5	1.52	2.24	2.98	0.09	2.05	2.8	-0.1	1.68	2.43	-0.47
5066	PAM	ENST00000438793	19	1.09	1.63	1.8	0.12	1.54	1.72	0.04	1.42	1.6	-0.08
10085	EDIL3	ENST00000296591	19	1.09	-0.11	0.05	-0.06	1.5	1.66	1.56	1.66	1.82	1.71
11174	ADAMTS6	ENST00000261306	14	1.27	0.36	1.08	0.05	1.48	2.19	1.17	1.56	2.28	1.26
5999	RGS4	NM_005613	8	1.23	1.67	2.09	-0.03	1.61	2.03	-0.09	1.71	2.12	0
3953	LEPR	NM_002303	5	1.14	2.31	2.35	0.49	1.61	1.65	-0.21	1.28	1.32	-0.54
54039	PCBP3	ENST00000346743	6	1.06	1.34	1.82	0.28	1.2	1.69	0.14	1.22	1.71	0.16
65009	NDRG4	AK126729	3	1.03	1.42	1.66	0.16	1.6	1.85	0.34	1.09	1.33	-0.17
23002	DAAM1	NM_014992	10	1.12	1.94	1.89	0.11	1.75	1.7	-0.08	1.55	1.5	-0.28
79589	RNF128	AK074264	7	1.82	3.45	3.04	-0.12	3.25	2.84	-0.32	2.76	2.35	-0.81
5999	RGS4	NM_001113380	4	1.4	2.16	2.5	0.1	1.8	2.14	-0.27	1.98	2.32	-0.09
5166	PDK4	ENST00000473301	3	1.32	-0.65	-0.23	0.65	1.4	1.82	2.7	1.49	1.9	2.79
5166	PDK4	ENST00000498190	3	1.64	-0.82	-0.34	0.16	2.13	2.6	3.11	2.16	2.63	3.14
5166	PDK4	ENST00000468445	4	1.59	-0.67	-0.32	0.36	2.2	2.54	3.23	1.86	2.21	2.89
5166	PDK4	ENST00000005178	22	1.53	-0.76	-0.34	0.4	1.91	2.33	3.07	1.87	2.29	3.03
5066	PAM	NM_138822	17	1.05	1.54	1.72	0.09	1.5	1.68	0.05	1.38	1.56	-0.07
4015	LOX	ENST00000231004	26	1.13	0.83	1.23	0.16	1.3	1.7	0.63	1.54	1.93	0.87
604	BCL6	ENST00000232014	22	1.05	1.22	1.58	0.22	1.42	1.78	0.42	1.15	1.51	0.15
4837	NNMT	ENST00000546313	9	1.08	0.63	0.28	0.09	1.91	1.55	1.37	1.61	1.26	1.07
4837	NNMT	ENST00000535401	16	1.05	0.6	0.23	0.15	1.85	1.48	1.4	1.51	1.14	1.05
4071	TM4SF1	ENST00000305366	6	1.01	0.07	0.2	-0.23	1.66	1.78	1.36	1.47	1.6	1.17
4601	MXI1	AK303949	12	1.34	0.62	0.88	0.15	1.83	2.09	1.36	1.77	2.03	1.3
57715	SEMA4G	AK297431	6	1.27	1.8	2.38	0.03	1.63	2.21	-0.14	1.57	2.15	-0.2
2217	FCGRT	NM_001136019	6	1.11	1.74	2.03	0.47	1.18	1.46	-0.09	1.4	1.68	0.13
159013	CXorf38	AK304539	9	1.12	1.44	1.99	-0.03	1.5	2.06	0.04	1.35	1.9	-0.12
8787	RGS9	AK301719	4	1.04	1.58	1.8	0.11	1.49	1.72	0.03	1.28	1.51	-0.18
20	ABCA2	AK295489	7	1.01	-0.2	-0.17	0.24	1.53	1.55	1.97	1.24	1.27	1.69
79589	RNF128	AK126553	7	1.81	3.39	3.03	-0.06	3.22	2.86	-0.24	2.63	2.28	-0.82
79589	RNF128	NM_024539	7	1.81	3.39	3.03	-0.06	3.22	2.86	-0.24	2.63	2.28	-0.82
54885	TBC1D8B	NM_017752	9	1.16	1.78	1.84	0.25	1.44	1.49	-0.1	1.75	1.8	0.21
54885	TBC1D8B	NM_198881	8	1.17	1.77	1.87	0.3	1.41	1.51	-0.06	1.7	1.81	0.23
3953	LEPR	ENST00000344610	5	1.14	2.31	2.35	0.49	1.61	1.65	-0.21	1.28	1.32	-0.54
5025	P2RX4	ENST00000314442	5	1.17	1.92	2.32	0.32	1.67	2.06	0.06	1.13	1.53	-0.47
100131187	TSTD1	NM_001113207	3	1.06	0.46	0.84	-0.28	1.39	1.77	0.65	1.69	2.06	0.95
717	C2	AK096258	5	1.51	2.44	2.67	0.47	2.12	2.35	0.15	1.7	1.93	-0.28
6038	RNASE4	NM_002937	11	1.94	2.74	3.13	-0.21	2.91	3.3	-0.04	2.73	3.13	-0.22
255394	TCP11L2	ENST00000548428	5	1.04	1.26	1.31	-0.11	1.81	1.86	0.44	1.37	1.41	-0.01
255394	TCP11L2	ENST00000551802	7	1.02	1.31	1.4	-0.1	1.74	1.83	0.33	1.34	1.43	-0.08
255394	TCP11L2	ENST00000549906	5	1.06	1.42	1.43	-0.03	1.83	1.84	0.38	1.36	1.37	-0.1
255394	TCP11L2	ENST00000553098	12	1.03	1.38	1.48	0.04	1.69	1.78	0.34	1.27	1.37	-0.08
3720	JARID2	AK126552	5	1.11	1.56	1.7	0.2	1.63	1.76	0.27	1.37	1.5	0.01
4015	LOX	AK297709	24	1.11	0.81	1.21	0.13	1.28	1.67	0.6	1.53	1.93	0.85
29799	YPEL1	trans_AK011452	3	1.05	1.6	1.66	0.15	1.4	1.46	-0.05	1.55	1.6	0.09
23275	POFUT2	ENST00000493524	7	1.01	1.21	1.8	0.25	1.14	1.72	0.17	1.05	1.63	0.08
144195	SLC2A14	AK302881	8	1.18	0.06	0.31	0.12	1.65	1.89	1.71	1.52	1.77	1.59
6296	ACSM3	NM_005622	6	1.02	0.96	1.43	0.15	1.26	1.74	0.46	1.17	1.64	0.36
6515	SLC2A3	AK298673	6	1.1	-0.01	0.13	0.24	1.46	1.61	1.72	1.44	1.59	1.7
604	BCL6	AK304325	19	1.08	1.29	1.68	0.25	1.43	1.81	0.39	1.18	1.57	0.14
9537	TP53I11	ENST00000530035	5	1.31	1.69	2.15	0.12	1.99	2.45	0.42	1.37	1.84	-0.2
9537	TP53I11	ENST00000533443	6	1.3	1.65	2.06	0.08	2.06	2.47	0.48	1.36	1.77	-0.21
9537	TP53I11	ENST00000532921	7	1.31	1.66	2.04	0.03	2.09	2.47	0.46	1.43	1.81	-0.21
9537	TP53I11	ENST00000531130	9	1.38	1.85	2.22	0.05	2.19	2.56	0.39	1.53	1.9	-0.26
9537	TP53I11	ENST00000533955	7	1.41	1.93	2.35	0.12	2.15	2.57	0.35	1.53	1.95	-0.27
9537	TP53I11	ENST00000532253	8	1.33	1.8	2.13	0.02	2.09	2.42	0.31	1.54	1.88	-0.24
51704	GPRC5B	AK294680	11	1.41	1.91	2.61	0.09	1.91	2.61	0.09	1.53	2.23	-0.29
780	DDR1	ENST00000416487	8	1.03	0.51	0.93	0.06	1.63	2.05	1.18	0.97	1.4	0.53
780	DDR1	ENST00000444198	9	1.05	0.84	1.21	0.2	1.63	1.99	0.98	0.96	1.33	0.32
24139	EML2	AK304299	6	1.09	-0.11	0.02	0.17	1.5	1.63	1.78	1.46	1.59	1.74
79589	RNF128	ENST00000418562	3	2.25	4.31	3.85	-0.32	4.16	3.7	-0.48	3.38	2.92	-1.25
1195	CLK1	AK294295	19	1.02	0.87	1.32	-0.23	1.21	1.67	0.12	1.62	2.08	0.52
4151	MB	AK300657	9	1.29	-0.06	0.56	-0.08	1.71	2.32	1.69	1.63	2.25	1.61
23275	POFUT2	AK298080	6	1.11	1.59	2.1	0.28	1.35	1.86	0.04	1.18	1.69	-0.13
9619	ABCG1	NM_207174	6	1.08	0.39	0.8	0.23	1.13	1.55	0.98	1.47	1.88	1.31
4601	MXI1	ENST00000453116	8	1.37	0.63	0.83	0.16	1.91	2.11	1.43	1.85	2.06	1.38
6640	SNTA1	AK301800	10	1.16	1.16	1.62	0.01	1.63	2.09	0.48	1.38	1.84	0.23
100131187	TSTD1	NM_001113205	3	1.06	0.46	0.84	-0.28	1.39	1.77	0.65	1.69	2.06	0.95
7113	TMPRSS2	AK296860	9	1.02	1.7	1.71	0	1.54	1.54	-0.16	1.52	1.52	-0.18
57214	KIAA1199	trans_XM_002197339	5	2.03	3.72	3.6	0.01	3.47	3.35	-0.25	2.75	2.63	-0.97
159013	CXorf38	ENST00000378418	3	1.1	0.99	1.23	-0.2	1.65	1.89	0.46	1.62	1.86	0.43
159013	CXorf38	ENST00000378421	17	1.16	1.32	1.83	0.01	1.51	2.02	0.2	1.43	1.95	0.13
159013	CXorf38	ENST00000327877	17	1.16	1.32	1.83	0.01	1.51	2.02	0.2	1.43	1.95	0.13
9122	SLC16A4	AK295946	16	1.54	1.88	2.41	-0.13	2.11	2.64	0.1	2.1	2.63	0.08
467	ATF3	AK125255	3	1.42	-0.62	0.23	0.59	1.35	2.2	2.56	1.48	2.33	2.69
51148	CERCAM	ENST00000420512	6	1.04	1.12	1.35	0.15	1.55	1.77	0.57	1.19	1.41	0.22
56997	ADCK3	AK126200	15	1.03	1.26	1.8	0.28	1.18	1.72	0.19	1.08	1.62	0.09
5678	PSG9	AK300229	6	1.63	2.37	3.17	0.03	1.96	2.76	-0.38	2.11	2.92	-0.23
79603	CERS4	AK225394	12	1.23	1.19	1.55	0.05	1.61	1.97	0.48	1.66	2.02	0.53
10014	HDAC5	AK294760	17	1.15	0.9	1.5	0.16	1.54	2.15	0.8	1.14	1.75	0.4
80853	JHDM1D	ENST00000006967	18	1.21	0.92	1.06	-0.21	1.76	1.91	0.63	1.95	2.09	0.82
80853	JHDM1D	ENST00000397560	21	1.22	0.93	1.05	-0.26	1.82	1.95	0.63	1.96	2.08	0.77
5066	PAM	NM_000919	19	1.09	1.63	1.8	0.12	1.54	1.72	0.04	1.42	1.6	-0.08
25890	ABI3BP	ENST00000530236	3	1.53	2.81	3.52	0.15	1.89	2.59	-0.77	1.85	2.56	-0.81
25890	ABI3BP	ENST00000530539	3	1.48	2.74	3.36	0.19	1.68	2.31	-0.87	1.96	2.58	-0.59
2217	FCGRT	AK299124	3	1.11	1.81	2.02	0.56	1.09	1.3	-0.16	1.47	1.68	0.22
4151	MB	NM_203378	10	1.3	-0.09	0.53	-0.07	1.7	2.32	1.72	1.63	2.26	1.65
4151	MB	NM_203377	10	1.3	-0.09	0.53	-0.07	1.7	2.32	1.72	1.63	2.26	1.65
57537	SORCS2	NM_020777	26	1.09	1.18	0.97	0.14	1.89	1.68	0.85	1.44	1.24	0.4
29799	YPEL1	NM_013313	3	1.05	1.6	1.66	0.15	1.4	1.46	-0.05	1.55	1.6	0.09
23275	POFUT2	NM_133635	14	1.01	1.25	1.78	0.14	1.23	1.76	0.12	1.14	1.67	0.03
23275	POFUT2	NM_015227	14	1.01	1.25	1.78	0.14	1.23	1.76	0.12	1.14	1.67	0.03
140290	TCP10L	NM_144659	3	1.18	0.51	1.46	0.09	1.49	2.45	1.08	0.99	1.95	0.58
54885	TBC1D8B	AK123957	8	1.17	1.77	1.87	0.3	1.41	1.51	-0.06	1.7	1.81	0.23
125488	TTC39C	NM_001243425	6	1.33	-0.32	0.4	-0.06	1.6	2.32	1.86	1.74	2.46	2
7113	TMPRSS2	NM_005656	10	1.03	1.71	1.7	-0.03	1.55	1.55	-0.18	1.57	1.57	-0.16
5654	HTRA1	ENST00000420892	7	1.41	0.04	0.03	0.04	2.16	2.14	2.16	2.03	2.02	2.03
5654	HTRA1	ENST00000435263	13	1.38	-0.09	0	0.05	2.08	2.17	2.21	1.93	2.01	2.06
79603	CERS4	NM_024552	16	1.34	1.35	1.72	-0.01	1.85	2.21	0.49	1.83	2.2	0.47
11174	ADAMTS6	ENST00000502886	11	1.31	0.37	1.12	0.11	1.54	2.28	1.27	1.56	2.3	1.29
1646	AKR1C2	AK296419	5	1.17	0.12	0.74	0.37	1.24	1.86	1.49	1.27	1.89	1.52
10018	BCL2L11	ENST00000393253	7	1.06	0.69	1.47	0.29	1.09	1.87	0.69	1.01	1.8	0.61
6035	RNASE1	NM_002933	16	1.54	2.5	2.66	-0.11	2.21	2.38	-0.39	2.35	2.52	-0.25
6035	RNASE1	NM_198235	17	1.51	2.42	2.59	-0.1	2.16	2.33	-0.37	2.3	2.48	-0.22
6035	RNASE1	NM_198234	17	1.51	2.42	2.59	-0.1	2.16	2.33	-0.37	2.3	2.48	-0.22
6035	RNASE1	NM_198232	17	1.51	2.42	2.59	-0.1	2.16	2.33	-0.37	2.3	2.48	-0.22
80318	GKAP1	ENST00000376362	4	1.14	1.22	1.9	0.15	1.29	1.98	0.22	1.28	1.97	0.21
80318	GKAP1	ENST00000376365	6	1.07	1.14	1.75	0.15	1.21	1.81	0.22	1.26	1.86	0.26
26959	HBP1	ENST00000483809	5	1.07	0.67	0.91	-0.16	1.61	1.84	0.77	1.54	1.78	0.7
26959	HBP1	ENST00000479011	3	1.01	0.54	0.74	-0.02	1.33	1.53	0.77	1.51	1.71	0.95
255394	TCP11L2	trans_NM_001017458	23	1.03	1.44	1.49	0.06	1.66	1.71	0.28	1.32	1.37	-0.06
1646	AKR1C2	NM_205845	5	1.17	0.12	0.74	0.37	1.24	1.86	1.49	1.27	1.89	1.52
1646	AKR1C2	NM_001354	5	1.17	0.12	0.74	0.37	1.24	1.86	1.49	1.27	1.89	1.52
125488	TTC39C	AK074875	6	1.33	-0.32	0.4	-0.06	1.6	2.32	1.86	1.74	2.46	2
20	ABCA2	ENST00000265662	21	1.02	-0.12	-0.14	0.16	1.72	1.7	2.01	1.21	1.18	1.49
20	ABCA2	ENST00000355090	20	1.03	-0.13	-0.14	0.17	1.72	1.71	2.02	1.22	1.21	1.52
57537	SORCS2	ENST00000511199	4	1.05	1.17	1.18	0.02	1.79	1.8	0.64	1.31	1.33	0.17
57537	SORCS2	ENST00000507866	26	1.09	1.18	0.97	0.14	1.89	1.68	0.85	1.44	1.24	0.4
2217	FCGRT	AK075532	6	1.11	1.74	2.03	0.47	1.18	1.46	-0.09	1.4	1.68	0.13
5900	RALGDS	ENST00000372051	4	1.01	1.68	1.85	0.32	1.51	1.68	0.15	1.02	1.18	-0.34
5900	RALGDS	ENST00000372047	4	1.01	1.68	1.85	0.32	1.51	1.68	0.15	1.02	1.18	-0.34
687	KLF9	NM_001206	8	1.04	0.19	0.54	0.41	1.13	1.48	1.35	1.22	1.58	1.44
5900	RALGDS	NM_006266	4	1.01	1.68	1.85	0.32	1.51	1.68	0.15	1.02	1.18	-0.34
54800	KLHL24	ENST00000492409	8	1.36	1.02	1.26	-0.44	2.04	2.28	0.58	2.26	2.49	0.79
5678	PSG9	AK300187	6	1.49	2.02	2.86	0	1.76	2.61	-0.26	1.85	2.7	-0.17
84171	LOXL4	trans_NM_174384	3	1.69	3.15	3.43	-0.08	2.58	2.87	-0.64	2.28	2.56	-0.95
4638	MYLK	ENST00000475616	3	1.2	2.49	2.83	0.78	1.33	1.67	-0.38	1.14	1.48	-0.57
4638	MYLK	ENST00000360772	3	1.2	2.49	2.83	0.78	1.33	1.67	-0.38	1.14	1.48	-0.57
24139	EML2	AK308403	5	1.09	-0.17	-0.09	0.12	1.56	1.64	1.85	1.51	1.59	1.8
6676	SPAG4	ENST00000463973	8	1.12	0.26	0.38	0.44	1.49	1.62	1.67	1.32	1.44	1.5
151194	METTL21A	ENST00000425132	6	1.21	0.55	0.9	-0.23	1.73	2.08	0.95	1.77	2.12	0.99
4015	LOX	NM_002317	26	1.13	0.83	1.23	0.16	1.3	1.7	0.63	1.54	1.93	0.87
8722	CTSF	ENST00000529561	9	1.3	1.81	2.12	0.14	1.77	2.08	0.1	1.67	1.98	0
4638	MYLK	NM_053027	3	1.2	2.49	2.83	0.78	1.33	1.67	-0.38	1.14	1.48	-0.57
6303	SAT1	ENST00000379251	11	1.45	0.82	1.62	-0.21	2.02	2.82	0.99	1.75	2.55	0.71
6303	SAT1	ENST00000379253	12	1.4	0.82	1.52	-0.22	2.02	2.73	0.98	1.71	2.42	0.67
23275	POFUT2	NR_004858	14	1.01	1.25	1.78	0.14	1.23	1.76	0.12	1.14	1.67	0.03
80853	JHDM1D	NM_030647	21	1.22	0.93	1.05	-0.26	1.82	1.95	0.63	1.96	2.08	0.77
5166	PDK4	ENST00000542888	20	1.57	-0.77	-0.36	0.38	2	2.41	3.15	1.92	2.34	3.08
9050	PSTPIP2	NM_024430	5	1.19	-0.72	-0.18	0.3	1.43	1.97	2.46	1.28	1.82	2.31
3569	IL6	ENST00000404625	6	1.23	2.74	2.56	0.72	1.42	1.24	-0.59	1.71	1.54	-0.3
6515	SLC2A3	ENST00000495813	5	1.22	0.04	0.26	0.32	1.56	1.78	1.84	1.54	1.76	1.82
196394	AMN1	NR_004854	16	1.24	1.63	1.85	-0.13	1.91	2.13	0.16	1.71	1.93	-0.04
196394	AMN1	NM_001113402	16	1.24	1.63	1.85	-0.13	1.91	2.13	0.16	1.71	1.93	-0.04
1028	CDKN1C	ENST00000471157	3	1.46	-0.24	0.32	-0.41	1.98	2.53	1.81	2.27	2.83	2.1
1028	CDKN1C	ENST00000430149	4	1.24	-0.09	0.37	-0.33	1.72	2.18	1.49	1.87	2.33	1.64
6640	SNTA1	NM_003098	10	1.16	1.16	1.62	0.01	1.63	2.09	0.48	1.38	1.84	0.23
8519	IFITM1	ENST00000328221	18	1.17	-0.32	0.05	0.02	1.73	2.11	2.07	1.38	1.76	1.72
8519	IFITM1	ENST00000528780	17	1.2	-0.31	0.09	-0.02	1.8	2.19	2.08	1.42	1.82	1.71
5864	RAB3A	NM_002866	10	1.04	0.32	0.77	0.38	1.14	1.58	1.19	1.16	1.6	1.21
10014	HDAC5	AK075095	10	1.09	0.84	1.36	0.1	1.51	2.02	0.76	1.17	1.68	0.42
5673	PSG5	NM_002781	3	1.33	1.59	2.18	0.13	1.63	2.22	0.17	1.64	2.23	0.18
9518	GDF15	AK225425	16	1.31	-0.24	1.1	0.3	1.32	2.66	1.85	0.98	2.32	1.52
2788	GNG7	NM_052847	10	1.13	1.36	1.41	0.09	1.66	1.72	0.4	1.58	1.63	0.31
9537	TP53I11	ENST00000308212	13	1.33	1.71	2.05	-0.03	2.13	2.48	0.39	1.54	1.89	-0.2
51704	GPRC5B	AK075119	16	1.43	1.95	2.65	-0.03	2.06	2.76	0.08	1.56	2.26	-0.42
51200	CPA4	ENST00000488025	3	1.44	-0.79	0.03	0.37	2.02	2.84	3.18	1.12	1.93	2.28
51200	CPA4	ENST00000473956	6	1.37	-0.96	-0.13	0.21	1.79	2.62	2.96	1.29	2.12	2.45
51200	CPA4	ENST00000490117	4	1.35	-0.86	-0.09	0.07	1.86	2.64	2.8	1.35	2.12	2.28
9537	TP53I11	AK292837	10	1.4	1.88	2.26	0.04	2.21	2.59	0.37	1.57	1.95	-0.27
1850	DUSP8	ENST00000331588	5	1.06	0.44	1.19	0.32	1.49	2.25	1.38	0.6	1.35	0.48
717	C2	ENST00000482802	3	1.49	2.6	2.96	0.31	2.09	2.45	-0.21	1.72	2.08	-0.57
717	C2	ENST00000416456	4	1.46	2.35	2.56	0.51	2.05	2.27	0.21	1.61	1.82	-0.23
50964	SOST	NM_025237	6	1.49	1.84	2.58	-0.01	1.97	2.71	0.11	1.77	2.51	-0.08
9572	NR1D1	NM_021724	3	1.11	1.29	2.21	0.6	1.15	2.07	0.47	0.66	1.58	-0.02
5673	PSG5	ENST00000366175	3	1.33	1.59	2.18	0.13	1.63	2.22	0.17	1.64	2.23	0.18
51704	GPRC5B	NM_016235	16	1.43	1.95	2.65	-0.03	2.06	2.76	0.08	1.56	2.26	-0.42
6035	RNASE1	AK129871	16	1.54	2.5	2.66	-0.11	2.21	2.38	-0.39	2.35	2.52	-0.25
6515	SLC2A3	AK074861	7	1.23	0.2	0.41	0.1	1.67	1.88	1.57	1.71	1.92	1.61
196394	AMN1	AK311249	11	1.25	1.57	1.88	-0.21	2	2.31	0.22	1.66	1.97	-0.13
196394	AMN1	AK123033	16	1.24	1.63	1.85	-0.13	1.91	2.13	0.16	1.71	1.93	-0.04
144195	SLC2A14	AK126026	9	1.19	0.06	0.31	0.1	1.65	1.9	1.7	1.56	1.8	1.6
1368	CPM	AK130146	7	1.01	1.26	1.43	-0.05	1.51	1.68	0.2	1.39	1.56	0.08
64838	FNDC4	ENST00000476197	7	1.38	2.38	2.86	0.08	1.81	2.28	-0.49	1.76	2.24	-0.54
64838	FNDC4	ENST00000491414	9	1.4	2.3	2.78	0.06	1.93	2.41	-0.31	1.73	2.21	-0.51
144195	SLC2A14	NM_153449	8	1.18	0.06	0.31	0.12	1.65	1.89	1.71	1.52	1.77	1.59
7113	TMPRSS2	AK313338	9	1.02	1.7	1.71	0	1.54	1.54	-0.16	1.52	1.52	-0.18
6303	SAT1	ENST00000463236	17	1.3	0.8	1.25	-0.18	1.94	2.39	0.96	1.69	2.14	0.71
6303	SAT1	ENST00000487713	5	1.37	0.68	1.43	-0.23	1.95	2.7	1.04	1.65	2.41	0.74
19	ABCA1	AK027864	13	1.63	3.02	2.71	-0.02	2.73	2.42	-0.3	2.49	2.19	-0.54
4151	MB	ENST00000406324	7	1.28	-0.34	0.33	0.01	1.56	2.23	1.91	1.62	2.29	1.96
8722	CTSF	NM_003793	20	1.23	1.65	1.85	0.08	1.78	1.98	0.2	1.64	1.84	0.07
129804	FBLN7	ENST00000409450	14	1.07	0.64	0.9	-0.03	1.44	1.7	0.78	1.54	1.79	0.87
8519	IFITM1	AK290480	17	1.18	-0.33	0.06	0.03	1.73	2.11	2.09	1.38	1.77	1.74
1028	CDKN1C	NM_000076	4	1.24	-0.09	0.37	-0.33	1.72	2.18	1.49	1.87	2.33	1.64
9537	TP53I11	NM_006034	13	1.33	1.71	2.05	-0.03	2.13	2.48	0.39	1.54	1.89	-0.2
19	ABCA1	AK130814	8	1.19	2.07	1.93	0.32	1.75	1.61	0	1.64	1.5	-0.11
8908	GYG2	AK292496	3	1.11	-0.06	0.03	0.32	1.53	1.62	1.91	1.39	1.48	1.78
2217	FCGRT	ENST00000415900	5	1.18	1.84	2.12	0.47	1.28	1.56	-0.09	1.51	1.79	0.15
5900	RALGDS	AK000242	4	1.01	1.68	1.85	0.32	1.51	1.68	0.15	1.02	1.18	-0.34
6303	SAT1	AK312162	19	1.37	0.76	1.36	-0.18	2.02	2.62	1.08	1.67	2.27	0.73
6303	SAT1	AK315888	12	1.4	0.82	1.52	-0.22	2.02	2.73	0.98	1.71	2.42	0.67
6303	SAT1	AK310078	12	1.4	0.82	1.52	-0.22	2.02	2.73	0.98	1.71	2.42	0.67
6303	SAT1	AK310094	11	1.45	0.82	1.62	-0.21	2.02	2.82	0.99	1.75	2.55	0.71
29799	YPEL1	ENST00000477675	3	1.05	1.6	1.66	0.15	1.4	1.46	-0.05	1.55	1.6	0.09
10397	NDRG1	AK129867	17	1.3	1.28	1.16	0.06	2.21	2.09	0.99	1.74	1.62	0.52
10397	NDRG1	AK130985	3	1.32	1.44	1.24	0.18	2.15	1.95	0.9	1.82	1.62	0.56
140290	TCP10L	ENST00000300258	3	1.18	0.51	1.46	0.09	1.49	2.45	1.08	0.99	1.95	0.58
84171	LOXL4	NM_032211	5	1.44	2.61	2.73	0.02	2.22	2.35	-0.36	1.95	2.08	-0.63
333926	PPM1J	ENST00000464951	9	1.02	1.11	1.7	0.03	1.26	1.84	0.17	1.18	1.77	0.09
333926	PPM1J	ENST00000309276	9	1.02	1.11	1.7	0.03	1.26	1.84	0.17	1.18	1.77	0.09
4151	MB	ENST00000401702	7	1.41	-0.04	0.61	-0.08	1.92	2.57	1.88	1.73	2.38	1.69
51148	CERCAM	AK307753	9	1.12	1.22	1.48	0.14	1.75	2	0.66	1.21	1.47	0.13
2934	GSN	AK307859	12	1.12	0.66	0.62	0.16	1.67	1.64	1.17	1.56	1.53	1.06
2934	GSN	AK315494	12	1.12	0.66	0.62	0.16	1.67	1.64	1.17	1.56	1.53	1.06
26002	MOXD1	AK074879	3	1.01	1.33	1.59	0.16	1.46	1.71	0.29	1.14	1.4	-0.02
51148	CERCAM	AK314294	13	1.08	1.16	1.4	0.14	1.65	1.89	0.63	1.21	1.45	0.19
4739	NEDD9	AK124210	6	1.41	0.4	1.67	0.07	1.38	2.65	1.05	1.52	2.8	1.19
128338	DRAM2	ENST00000477769	3	1.16	1.82	2.08	0.38	1.5	1.76	0.06	1.34	1.61	-0.09
128338	DRAM2	ENST00000477588	4	1.06	1.59	1.83	0.32	1.36	1.6	0.1	1.25	1.49	-0.02
128338	DRAM2	ENST00000461449	8	1.03	1.62	1.92	0.22	1.28	1.58	-0.12	1.3	1.6	-0.1
467	ATF3	ENST00000464547	7	1.39	-0.47	0.19	0.6	1.4	2.06	2.47	1.5	2.16	2.57
467	ATF3	ENST00000492118	3	1.42	-0.62	0.23	0.59	1.35	2.2	2.56	1.48	2.33	2.69
467	ATF3	ENST00000465155	6	1.31	-0.25	0.27	0.73	1.32	1.84	2.3	1.37	1.89	2.35
9122	SLC16A4	ENST00000461647	11	1.5	1.79	2.35	-0.05	2.04	2.61	0.21	1.95	2.52	0.12
9122	SLC16A4	ENST00000472422	17	1.52	1.88	2.41	-0.18	2.1	2.64	0.05	2.1	2.64	0.05
10628	TXNIP	ENST00000488537	10	1.18	1.65	1.79	-0.2	1.57	1.72	-0.27	2.02	2.16	0.17
10628	TXNIP	ENST00000425134	10	1.16	1.68	1.81	-0.14	1.58	1.71	-0.23	1.92	2.05	0.1
10628	TXNIP	ENST00000475171	6	1.48	1.83	1.92	-0.44	2.08	2.18	-0.19	2.7	2.79	0.43
51200	CPA4	AK290993	11	1.38	-0.88	-0.04	0.25	1.86	2.7	2.99	1.2	2.04	2.33
19	ABCA1	NM_005502	47	1.58	2.83	2.59	0.09	2.58	2.34	-0.16	2.3	2.06	-0.44
51200	CPA4	AK310933	5	1.33	-0.9	-0.1	0.13	1.74	2.54	2.77	1.3	2.1	2.33
10018	BCL2L11	NM_207002	9	1.08	0.81	1.62	0.21	1.19	2	0.6	1.02	1.83	0.42
10866	HCP5	AK290875	3	1.03	1.6	1.77	0.21	1.41	1.57	0.02	1.31	1.47	-0.08
26471	NUPR1	ENST00000395641	4	1.3	-0.27	-0.08	0.64	1.58	1.77	2.49	1.5	1.69	2.42
11119	BTN3A1	AK290193	13	1.01	1.33	1.66	0.14	1.34	1.67	0.15	1.23	1.55	0.03
717	C2	AK312581	7	1.46	2.36	2.66	0.42	2	2.3	0.06	1.65	1.95	-0.29
4071	TM4SF1	AK130271	6	1.01	0.07	0.2	-0.23	1.66	1.78	1.36	1.47	1.6	1.17
6640	SNTA1	AK095942	10	1.16	1.16	1.62	0.01	1.63	2.09	0.48	1.38	1.84	0.23
26002	MOXD1	NM_015529	3	1.01	1.33	1.59	0.16	1.46	1.71	0.29	1.14	1.4	-0.02
11119	BTN3A1	AK311233	5	1.07	1.39	1.74	0.19	1.44	1.78	0.23	1.24	1.59	0.04
5066	PAM	AK290158	18	1.09	1.64	1.82	0.13	1.55	1.73	0.04	1.42	1.61	-0.09
10916	MAGED2	ENST00000485483	5	1.03	0.8	1.12	0.34	1.28	1.6	0.82	1.15	1.48	0.69
4739	NEDD9	NM_006403	23	1.44	0.63	0.57	0.01	2.15	2.1	1.53	2.2	2.15	1.59
255394	TCP11L2	trans_AK088802	15	1.04	1.51	1.53	0.13	1.65	1.67	0.27	1.31	1.33	-0.07
467	ATF3	NM_001040619	9	1.33	-0.36	0.19	0.57	1.45	2	2.39	1.4	1.96	2.34
51148	CERCAM	ENST00000487001	6	1.14	1.23	1.54	0.21	1.73	2.04	0.71	1.18	1.49	0.16
51148	CERCAM	ENST00000483893	3	1.13	1.13	1.4	0.18	1.81	2.08	0.86	1.13	1.4	0.17
51148	CERCAM	ENST00000483737	3	1.03	1.11	1.38	0.16	1.46	1.73	0.51	1.19	1.46	0.24
9185	REPS2	NM_001080975	9	1.14	2.14	2.12	0.28	1.72	1.7	-0.14	1.44	1.42	-0.42
51754	TMEM8B	NM_001042589	5	1.06	1	1.38	0.1	1.34	1.72	0.44	1.35	1.73	0.45
9122	SLC16A4	AK129985	19	1.53	1.87	2.43	-0.18	2.1	2.66	0.06	2.11	2.67	0.06
151194	METTL21A	ENST00000458426	9	1.17	0.67	1.04	-0.22	1.63	2.01	0.75	1.71	2.09	0.83
285755	PPIL6	ENST00000524031	4	1.19	1.77	1.92	0.2	1.54	1.69	-0.03	1.7	1.85	0.13
285755	PPIL6	ENST00000518648	6	1.01	1.48	1.47	0.21	1.32	1.3	0.04	1.52	1.5	0.24
715	C1R	ENST00000290575	19	1.05	0.08	0.45	0.26	1.39	1.77	1.58	1.12	1.49	1.3
4739	NEDD9	ENST00000505589	3	1.32	0.51	0.65	0.12	1.82	1.97	1.44	1.88	2.02	1.49
715	C1R	ENST00000540242	5	1.03	0.09	0.55	0.27	1.32	1.78	1.5	1.05	1.51	1.23
1195	CLK1	ENST00000409403	17	1.03	0.87	1.33	-0.2	1.21	1.66	0.14	1.62	2.08	0.55
715	C1R	ENST00000543835	6	1.08	0.1	0.59	0.28	1.4	1.89	1.58	1.08	1.57	1.26
1195	CLK1	ENST00000357369	18	1.02	0.9	1.31	-0.25	1.25	1.66	0.1	1.66	2.07	0.51
715	C1R	ENST00000542220	23	1.05	0.14	0.47	0.18	1.45	1.78	1.49	1.19	1.52	1.23
715	C1R	ENST00000540394	23	1.05	0.14	0.47	0.18	1.45	1.78	1.49	1.19	1.52	1.23
51313	FAM198B	NM_016613	7	1.01	1.61	1.28	0.2	1.5	1.17	0.09	1.66	1.33	0.25
25976	TIPARP	AK291261	5	1.37	2.24	2.94	0.5	1.26	1.96	-0.47	1.63	2.33	-0.1
3556	IL1RAP	AK291669	15	1.08	1.05	1.51	0.1	1.37	1.83	0.41	1.31	1.78	0.36
140290	TCP10L	AK058078	3	1.18	0.51	1.46	0.09	1.49	2.45	1.08	0.99	1.95	0.58
4071	TM4SF1	NM_014220	6	1.01	0.07	0.2	-0.23	1.66	1.78	1.36	1.47	1.6	1.17
5021	OXTR	NM_000916	18	1.52	2.14	2.58	0.14	2.01	2.45	0	1.97	2.41	-0.03
10397	NDRG1	AK223542	29	1.25	1.13	1.04	0.04	2.16	2.07	1.06	1.65	1.56	0.55
5166	PDK4	AK223328	21	1.57	-0.81	-0.38	0.4	1.97	2.4	3.17	1.93	2.36	3.13
78987	CRELD1	AK314113	9	1.05	0.58	1.08	0.24	1.16	1.66	0.83	1.24	1.73	0.9
7113	TMPRSS2	AK222784	9	1.02	1.7	1.71	0	1.54	1.54	-0.16	1.52	1.52	-0.18
10397	NDRG1	ENST00000354944	27	1.26	1.19	1.08	0.07	2.14	2.04	1.02	1.67	1.56	0.55
10397	NDRG1	ENST00000537144	12	1.35	1.32	1.23	0.15	2.23	2.14	1.06	1.75	1.66	0.57
3557	IL1RN	AK290926	4	1.01	1.41	1.71	0.1	1.41	1.71	0.09	1.23	1.53	-0.09
79603	CERS4	trans_AK021316	6	1.58	1.57	1.95	-0.14	2.36	2.74	0.65	2.15	2.52	0.43
1195	CLK1	NM_004071	19	1.02	0.87	1.32	-0.23	1.21	1.67	0.12	1.62	2.08	0.52
9122	SLC16A4	AK223307	18	1.56	1.92	2.47	-0.17	2.15	2.7	0.06	2.14	2.69	0.05
5654	HTRA1	trans_AK167667	13	1.38	-0.09	0	0.05	2.08	2.17	2.21	1.93	2.01	2.06
54885	TBC1D8B	trans_ENSSSCT00000023175	4	1.3	1.98	2.06	0.41	1.57	1.65	0	1.83	1.92	0.26
717	C2	AK222537	7	1.46	2.36	2.66	0.42	2	2.3	0.06	1.65	1.95	-0.29
629	CFB	AK223400	11	1.32	2.25	2.5	0.1	1.87	2.12	-0.27	1.74	1.99	-0.41
11119	BTN3A1	AK223474	13	1.01	1.33	1.66	0.14	1.34	1.67	0.15	1.23	1.55	0.03
1195	CLK1	ENST00000482590	3	1.14	1.03	1.5	-0.05	1.26	1.73	0.18	1.73	2.2	0.65
1195	CLK1	ENST00000481641	6	1.04	0.91	1.38	-0.11	1.16	1.63	0.14	1.6	2.07	0.58
1195	CLK1	ENST00000473565	19	1.02	0.87	1.32	-0.23	1.21	1.67	0.12	1.62	2.08	0.52
1195	CLK1	ENST00000432425	18	1.02	0.9	1.31	-0.25	1.25	1.66	0.1	1.66	2.07	0.51
1907	EDN2	NM_001956	5	1.01	1.3	1.06	0.65	1.25	1	0.59	1.38	1.13	0.72
9619	ABCG1	AK292152	6	1.08	0.39	0.8	0.23	1.13	1.55	0.98	1.47	1.88	1.31
9619	ABCG1	ENST00000398437	6	1.08	0.39	0.8	0.23	1.13	1.55	0.98	1.47	1.88	1.31
6035	RNASE1	ENST00000397970	14	1.56	2.54	2.76	-0.07	2.22	2.44	-0.39	2.31	2.54	-0.3
6296	ACSM3	AK223139	6	1.02	0.96	1.43	0.15	1.26	1.74	0.46	1.17	1.64	0.36
5166	PDK4	NM_002612	22	1.53	-0.76	-0.34	0.4	1.91	2.33	3.07	1.87	2.29	3.03
51754	TMEM8B	NM_001042590	5	1.06	1	1.38	0.1	1.34	1.72	0.44	1.35	1.73	0.45
8722	CTSF	AK313657	19	1.25	1.69	1.9	0.09	1.81	2.02	0.21	1.66	1.87	0.05
100131187	TSTD1	ENST00000466967	3	1.06	0.46	0.84	-0.28	1.39	1.77	0.65	1.69	2.06	0.95
83719	YPEL3	NM_031477	5	1.09	1.76	2.12	0.26	1.51	1.86	0.01	1.14	1.49	-0.37
6035	RNASE1	AK098375	17	1.51	2.42	2.59	-0.1	2.16	2.33	-0.37	2.3	2.48	-0.22
5672	PSG4	NM_002780	3	1.24	1.76	2.32	0.07	1.43	1.98	-0.27	1.66	2.22	-0.04
3953	LEPR	AK290208	5	1.14	2.31	2.35	0.49	1.61	1.65	-0.21	1.28	1.32	-0.54
5292	PIM1	trans_AK154669	19	1.56	1.55	2.12	0.04	2.15	2.72	0.64	1.93	2.5	0.42
5999	RGS4	AK312250	6	1.29	1.64	2.2	-0.06	1.65	2.21	-0.06	1.74	2.3	0.04
6253	RTN2	NM_206901	4	1.04	0.82	1.15	-0.09	1.51	1.84	0.59	1.37	1.7	0.46
5999	RGS4	ENST00000527393	4	1.07	1.18	1.68	-0.16	1.43	1.92	0.08	1.43	1.93	0.09
3953	LEPR	ENST00000462765	4	1.13	2.22	2.25	0.35	1.74	1.77	-0.13	1.27	1.31	-0.6
467	ATF3	AK312998	6	1.52	-0.56	0.2	0.59	1.58	2.33	2.73	1.62	2.38	2.77
715	C1R	AK024951	13	1.08	0.04	0.48	0.32	1.4	1.84	1.67	1.07	1.51	1.35
11174	ADAMTS6	NM_197941	16	1.21	0.38	1	0.07	1.43	2.05	1.12	1.51	2.13	1.2
51313	FAM198B	NM_001031700	6	1.01	1.67	1.3	0.13	1.6	1.23	0.06	1.66	1.29	0.12
144195	SLC2A14	ENST00000396589	8	1.18	0.06	0.31	0.12	1.65	1.89	1.71	1.52	1.77	1.59
78987	CRELD1	NM_001077415	10	1.05	0.61	1.08	0.16	1.22	1.69	0.77	1.31	1.77	0.85
604	BCL6	ENST00000419510	20	1.03	1.19	1.53	0.19	1.41	1.74	0.41	1.16	1.5	0.16
5864	RAB3A	trans_ENSTGUT00000002726	10	1.04	0.32	0.77	0.38	1.14	1.58	1.19	1.16	1.6	1.21
333926	PPM1J	NM_005167	9	1.02	1.11	1.7	0.03	1.26	1.84	0.17	1.18	1.77	0.09
26470	SEZ6L2	NM_012410	24	1.01	0.39	0.79	0.26	1.42	1.82	1.29	0.94	1.34	0.81
26471	NUPR1	NM_012385	6	1.17	-0.26	-0.01	0.56	1.4	1.65	2.22	1.31	1.55	2.13
9537	TP53I11	AK026607	11	1.35	1.8	2.16	0.03	2.12	2.47	0.35	1.56	1.91	-0.21
9518	GDF15	AK291530	19	1.32	-0.15	1.14	0.19	1.45	2.74	1.79	1.04	2.33	1.38
25890	ABI3BP	ENST00000383692	5	1.5	2.44	3.19	-0.01	1.85	2.6	-0.6	1.92	2.67	-0.53
25890	ABI3BP	ENST00000429331	5	1.5	2.44	3.19	-0.01	1.85	2.6	-0.6	1.92	2.67	-0.53
26471	NUPR1	NM_001042483	6	1.17	-0.26	-0.01	0.56	1.4	1.65	2.22	1.31	1.55	2.13
7813	EVI5	NM_005665	7	1.07	1.88	1.78	-0.03	1.76	1.65	-0.16	1.58	1.47	-0.34
7035	TFPI	NM_001032281	7	1.09	0.62	1.15	-0.4	1.54	2.07	0.52	1.6	2.12	0.58
9706	ULK2	ENST00000571177	5	1.02	1.13	1.5	0.19	1.19	1.56	0.25	1.32	1.68	0.37
6515	SLC2A3	NM_006931	14	1.18	0.09	0.29	0.18	1.57	1.77	1.66	1.59	1.78	1.68
11156	PTP4A3	ENST00000523147	5	1.22	1.26	1.49	0.16	1.97	2.19	0.87	1.32	1.54	0.21
11156	PTP4A3	ENST00000520105	11	1.07	1.18	1.34	0.16	1.68	1.84	0.66	1.19	1.36	0.18
11156	PTP4A3	ENST00000521578	11	1.07	1.18	1.34	0.16	1.68	1.84	0.66	1.19	1.36	0.18
78987	CRELD1	NM_001031717	11	1.01	0.57	1.02	0.14	1.18	1.63	0.75	1.27	1.72	0.83
80318	GKAP1	AK058198	4	1.14	1.22	1.9	0.15	1.29	1.98	0.22	1.28	1.97	0.21
10397	NDRG1	ENST00000523931	4	1.35	1.26	1.16	0.06	2.38	2.29	1.18	1.71	1.62	0.52
10397	NDRG1	ENST00000518094	4	1.37	1.24	1.15	0.1	2.37	2.28	1.23	1.72	1.63	0.58
10397	NDRG1	ENST00000517745	4	1.37	1.24	1.15	0.1	2.37	2.28	1.23	1.72	1.63	0.58
10397	NDRG1	ENST00000521544	8	1.17	1.02	0.94	0.09	2.02	1.95	1.09	1.49	1.42	0.56
10397	NDRG1	ENST00000522890	10	1.16	1	0.92	0.04	2.01	1.94	1.05	1.49	1.42	0.53
10397	NDRG1	ENST00000518010	10	1.19	1.06	0.99	0.08	2.04	1.98	1.06	1.52	1.45	0.54
10397	NDRG1	ENST00000521664	9	1.25	1.12	0.99	0.04	2.2	2.07	1.12	1.64	1.52	0.57
10397	NDRG1	ENST00000522377	21	1.21	1.07	0.98	0.04	2.11	2.01	1.07	1.57	1.48	0.54
10397	NDRG1	ENST00000517331	16	1.19	1.06	0.96	0.01	2.1	2	1.05	1.57	1.46	0.52
10397	NDRG1	ENST00000522665	10	1.18	1.13	0.99	-0.03	2.07	1.94	0.92	1.63	1.5	0.48
10397	NDRG1	ENST00000523642	4	1.26	1.28	1.13	-0.05	2.13	1.98	0.8	1.85	1.7	0.52
10397	NDRG1	ENST00000521026	11	1.39	1.42	1.3	0.1	2.3	2.18	0.98	1.88	1.76	0.56
19	ABCA1	AK024328	10	1.62	2.77	2.61	-0.07	2.63	2.47	-0.2	2.46	2.3	-0.38
283	ANG	NM_001097577	11	1.56	1.56	2.37	-0.43	2.04	2.84	0.05	2.25	3.06	0.27
467	ATF3	NM_001030287	7	1.47	-0.5	0.25	0.63	1.53	2.28	2.66	1.52	2.27	2.64
51148	CERCAM	AK074519	14	1.1	1.15	1.41	0.15	1.67	1.93	0.67	1.2	1.47	0.21
51148	CERCAM	AK074523	14	1.1	1.15	1.41	0.15	1.67	1.93	0.67	1.2	1.47	0.21
10397	NDRG1	AK026383	15	1.33	1.34	1.23	0.06	2.25	2.13	0.96	1.79	1.67	0.5
6447	SCG5	ENST00000494364	3	1.49	2.74	3.57	0.45	1.47	2.3	-0.82	1.72	2.55	-0.57
6447	SCG5	ENST00000497208	3	1.49	2.74	3.57	0.45	1.47	2.3	-0.82	1.72	2.55	-0.57
9235	IL32	AK307158	3	1.13	1.55	2.01	-0.06	1.41	1.87	-0.2	1.59	2.05	-0.02
54762	GRAMD1C	ENST00000491038	3	1.04	1.3	1.44	-0.04	1.46	1.6	0.12	1.55	1.69	0.21
79660	PPP1R3B	AK024067	14	1.05	1.19	1.12	0.14	1.6	1.54	0.55	1.48	1.42	0.43
2934	GSN	AK125819	14	1.12	0.67	0.61	0.13	1.7	1.64	1.16	1.58	1.52	1.04
10591	C6orf108	ENST00000505042	5	1.01	0.03	0.24	0.33	1.34	1.55	1.64	1.15	1.36	1.44
7422	VEGFA	ENST00000512683	7	1.02	1.51	1.75	0.26	1.45	1.68	0.19	1.13	1.36	-0.13
144195	SLC2A14	ENST00000542505	6	1.15	0.11	0.32	0.05	1.69	1.89	1.63	1.5	1.7	1.44
1628	DBP	AK310025	7	1.08	0.94	1.17	0.03	1.59	1.82	0.68	1.4	1.64	0.49
283	ANG	AK313989	13	1.56	1.6	2.37	-0.31	1.98	2.75	0.06	2.24	3.01	0.33
22925	PLA2R1	NM_007366	4	1.05	1.57	1.69	0.19	1.45	1.57	0.07	1.4	1.52	0.02
284029	LINC00324	AK092109	6	1.03	1.29	1.31	0.42	1.44	1.47	0.58	1.21	1.24	0.35
5025	P2RX4	AK308868	11	1.06	1.64	1.96	0.34	1.46	1.78	0.15	1.08	1.4	-0.22
255394	TCP11L2	AK314055	23	1.03	1.45	1.5	0.08	1.65	1.7	0.28	1.3	1.35	-0.07
9185	REPS2	ENST00000380063	9	1.14	2.14	2.12	0.28	1.72	1.7	-0.14	1.44	1.42	-0.42
4015	LOX	ENST00000395480	5	1.23	0.87	1.41	0.36	1.38	1.91	0.86	1.41	1.95	0.9
159013	CXorf38	NM_144970	17	1.16	1.32	1.83	0.01	1.51	2.02	0.2	1.43	1.95	0.13
4015	LOX	ENST00000503759	18	1.11	0.84	1.2	0.07	1.29	1.65	0.52	1.6	1.96	0.83
51704	GPRC5B	ENST00000538074	14	1.41	1.9	2.58	-0.07	2.04	2.72	0.07	1.57	2.25	-0.4
5654	HTRA1	AK290089	12	1.35	-0.13	-0.04	0.05	1.98	2.08	2.16	1.93	2.02	2.1
285755	PPIL6	ENST00000417394	6	1.01	1.48	1.47	0.21	1.32	1.3	0.04	1.52	1.5	0.24
4601	MXI1	AK307090	12	1.39	0.55	0.75	0.1	1.95	2.15	1.5	1.92	2.11	1.47
20	ABCA2	NM_212533	20	1.03	-0.13	-0.14	0.17	1.72	1.71	2.02	1.22	1.21	1.52
20	ABCA2	NM_001606	21	1.02	-0.12	-0.14	0.16	1.72	1.7	2.01	1.21	1.18	1.49
80318	GKAP1	NM_025211	6	1.07	1.14	1.75	0.15	1.21	1.81	0.22	1.26	1.86	0.26
1195	CLK1	AK025306	13	1.01	0.85	1.3	-0.28	1.24	1.69	0.11	1.63	2.08	0.5
79660	PPP1R3B	NM_024607	14	1.05	1.19	1.12	0.14	1.6	1.54	0.55	1.48	1.42	0.43
64838	FNDC4	AK026015	11	1.42	2.45	2.91	0.09	1.95	2.42	-0.41	1.77	2.23	-0.59
159013	CXorf38	AK315384	16	1.16	1.32	1.83	0.01	1.53	2.04	0.22	1.44	1.95	0.13
10014	HDAC5	ENST00000336057	18	1.1	0.81	1.4	0.15	1.45	2.04	0.79	1.11	1.7	0.45
7327	UBE2G2	ENST00000462569	10	-1.09	-0.77	-1.34	-0.09	-1.24	-1.81	-0.56	-1.37	-1.94	-0.69
7169	TPM2	AK223258	3	-1.29	-3.19	-3.65	-0.25	-1.54	-2	1.4	-1.62	-2.08	1.32
10642	IGF2BP1	ENST00000505562	5	-1.24	-1.81	-1.89	-0.06	-1.58	-1.67	0.17	-1.99	-2.07	-0.24
10642	IGF2BP1	ENST00000499130	5	-1.08	-1.57	-1.68	-0.06	-1.31	-1.42	0.2	-1.75	-1.86	-0.24
10642	IGF2BP1	ENST00000515586	9	-1.19	-1.68	-1.89	0.06	-1.44	-1.65	0.29	-1.98	-2.19	-0.25
1993	ELAVL2	NM_004432	13	-1.21	-0.16	-0.23	-0.29	-1.5	-1.57	-1.63	-1.78	-1.85	-1.91
63979	FIGNL1	NM_001042762	16	-1.72	-1.31	-2.02	0.05	-2.09	-2.81	-0.74	-2.41	-3.12	-1.06
120114	FAT3	ENST00000469900	6	-1.45	-0.03	-0.32	-0.26	-1.84	-2.13	-2.07	-1.96	-2.25	-2.19
120114	FAT3	ENST00000489716	5	-1.32	0.09	-0.2	-0.28	-1.67	-1.96	-2.04	-1.73	-2.02	-2.1
4212	MEIS2	AK300247	3	-1.3	-3.28	-3.56	0.07	-1.86	-2.14	1.49	-1.82	-2.11	1.52
4212	MEIS2	AK294411	3	-1.3	-3.28	-3.56	0.07	-1.86	-2.14	1.49	-1.82	-2.11	1.52
7453	WARS	ENST00000553581	3	-1.26	-0.91	-0.73	0.21	-1.97	-1.78	-0.85	-2.21	-2.03	-1.09
54332	GDAP1	ENST00000521096	8	-1.08	-2.04	-2.14	0.06	-1.66	-1.75	0.45	-1.54	-1.63	0.56
51442	VGLL1	ENST00000456412	11	-1.47	-0.37	-0.07	-0.48	-1.71	-1.41	-1.81	-2.52	-2.22	-2.62
51442	VGLL1	ENST00000470358	11	-1.47	-0.37	-0.07	-0.48	-1.71	-1.41	-1.81	-2.52	-2.22	-2.62
91614	DEPDC7	NM_001077242	7	-1.11	-2.58	-2.82	-0.29	-1.41	-1.66	0.88	-1.4	-1.65	0.89
2070	EYA4	ENST00000532518	6	-1.13	-2.55	-2.81	-0.08	-1.47	-1.72	1.01	-1.6	-1.86	0.87
2070	EYA4	ENST00000421413	6	-1.26	-2.49	-2.73	0.03	-1.74	-1.97	0.78	-1.85	-2.08	0.67
2070	EYA4	ENST00000431403	15	-1.18	-2.49	-2.79	-0.05	-1.54	-1.84	0.9	-1.64	-1.94	0.8
2070	EYA4	ENST00000531861	11	-1.21	-2.56	-2.8	-0.05	-1.65	-1.88	0.86	-1.69	-1.92	0.82
2070	EYA4	ENST00000525849	16	-1.18	-2.48	-2.8	-0.04	-1.54	-1.86	0.9	-1.65	-1.97	0.79
2070	EYA4	ENST00000531901	17	-1.16	-2.43	-2.73	-0.03	-1.5	-1.8	0.9	-1.64	-1.94	0.76
23779	ARHGAP8	NM_181335	11	-1.01	-0.59	-0.6	-0.29	-1.15	-1.16	-0.86	-1.58	-1.59	-1.29
4337	MOCS1	NM_001075098	3	-1.07	1.34	0.71	-0.53	-0.89	-1.52	-2.76	-1.15	-1.78	-3.02
9581	PREPL	NM_006036	24	-1.02	-1.84	-2.18	-0.07	-1.35	-1.69	0.42	-1.29	-1.64	0.47
55612	FERMT1	ENST00000339538	6	-1.1	-2.58	-2.76	0.25	-1.69	-1.86	1.15	-1.7	-1.88	1.14
9173	IL1RL1	ENST00000482701	6	-1.83	-0.14	-0.27	-0.1	-2.43	-2.56	-2.39	-2.83	-2.96	-2.79
9173	IL1RL1	ENST00000473175	7	-2.06	-0.2	-0.25	-0.26	-2.79	-2.84	-2.85	-3.08	-3.13	-3.14
26150	RIBC2	ENST00000498265	3	-1.01	-2	-2.81	0.06	-1.07	-1.88	0.98	-1.21	-2.02	0.85
26150	RIBC2	ENST00000342894	6	-1.08	-2.18	-2.84	-0.17	-1.2	-1.86	0.81	-1.22	-1.88	0.79
10052	GJC1	NM_001080383	14	-1.53	-2.79	-2.89	-0.26	-1.88	-1.97	0.65	-2.34	-2.44	0.19
57823	SLAMF7	ENST00000484221	14	-1.29	-0.18	-0.35	-0.43	-1.5	-1.67	-1.76	-1.77	-1.94	-2.03
57823	SLAMF7	ENST00000495334	9	-1.34	-0.25	-0.52	-0.38	-1.54	-1.8	-1.67	-1.84	-2.11	-1.98
57823	SLAMF7	ENST00000359331	20	-1.11	-0.11	-0.28	-0.35	-1.3	-1.48	-1.54	-1.51	-1.69	-1.75
3887	KRT81	NM_002281	3	-1.4	2.14	1.33	-0.34	-1.3	-2.11	-3.78	-1.74	-2.55	-4.22
9096	TBX18	NM_001080508	18	-1.16	-0.19	-0.27	-0.14	-1.47	-1.55	-1.42	-1.81	-1.89	-1.76
51585	PCF11	ENST00000528336	6	-1.15	-1.19	-2.84	0.14	-1.1	-2.75	0.23	-0.84	-2.49	0.49
51585	PCF11	ENST00000530660	10	-1.05	-1.26	-2.36	0.21	-1.16	-2.26	0.31	-1.09	-2.19	0.38
51585	PCF11	ENST00000298281	27	-1.02	-1.21	-2.36	0.11	-1.1	-2.25	0.22	-0.92	-2.07	0.4
9581	PREPL	NM_001042385	20	-1.07	-2.09	-2.43	0.01	-1.48	-1.83	0.62	-1.4	-1.75	0.7
26287	ANKRD2	ENST00000298808	7	-1.02	-2.04	-2.26	-0.18	-1.18	-1.4	0.67	-1.46	-1.68	0.39
84296	GINS4	ENST00000518430	5	-1.06	-0.92	-1.14	0.13	-1.72	-1.94	-0.67	-1.37	-1.6	-0.33
84296	GINS4	ENST00000522642	11	-1.1	-0.99	-1.5	-0.03	-1.52	-2.02	-0.55	-1.26	-1.77	-0.29
161291	TMEM30B	NM_001017970	17	-1.08	-0.31	-0.44	-0.35	-1.17	-1.31	-1.22	-1.58	-1.72	-1.62
39	ACAT2	ENST00000467951	11	-1.08	-1.05	-1.2	0.25	-1.75	-1.9	-0.46	-1.59	-1.74	-0.3
39	ACAT2	ENST00000367048	26	-1.15	-0.99	-1.25	0.2	-1.79	-2.05	-0.6	-1.59	-1.85	-0.4
202	AIM1	ENST00000457437	4	-1.05	1.12	0.77	-0.19	-1.35	-1.7	-2.67	-1.26	-1.62	-2.58
9581	PREPL	NM_001042386	19	-1.07	-2.08	-2.4	-0.01	-1.48	-1.8	0.59	-1.4	-1.72	0.67
116372	LYPD1	NM_001077427	9	-1.02	0.09	0.06	-0.31	-1.29	-1.32	-1.69	-1.42	-1.44	-1.81
25818	KLK5	NM_001077492	14	-1.28	-0.06	-0.09	-0.26	-1.36	-1.39	-1.56	-2.2	-2.23	-2.4
25818	KLK5	NM_001077491	16	-1.3	-0.05	-0.07	-0.26	-1.39	-1.41	-1.6	-2.23	-2.25	-2.44
10103	TSPAN1	ENST00000470318	9	-1.2	-0.22	-0.32	0.07	-1.47	-1.56	-1.18	-2.12	-2.21	-1.83
10103	TSPAN1	ENST00000472170	13	-1.53	-0.2	-0.48	-0.07	-1.94	-2.22	-1.81	-2.31	-2.59	-2.18
10103	TSPAN1	ENST00000482143	12	-1.5	-0.21	-0.46	-0.07	-1.91	-2.17	-1.78	-2.27	-2.53	-2.14
10103	TSPAN1	ENST00000464786	18	-1.41	-0.23	-0.42	-0.05	-1.77	-1.96	-1.59	-2.23	-2.42	-2.06
10103	TSPAN1	ENST00000486237	11	-1.36	-0.37	-0.3	-0.13	-1.76	-1.69	-1.52	-2.27	-2.2	-2.03
10103	TSPAN1	ENST00000475163	24	-1.45	-0.24	-0.41	-0.08	-1.82	-1.98	-1.66	-2.3	-2.46	-2.14
10103	TSPAN1	ENST00000469330	10	-1.57	-0.24	-0.32	-0.2	-2.03	-2.12	-2	-2.38	-2.47	-2.34
10103	TSPAN1	ENST00000482928	8	-1.66	-0.21	-0.33	-0.24	-2.11	-2.23	-2.14	-2.49	-2.62	-2.53
10103	TSPAN1	ENST00000498443	20	-1.48	-0.24	-0.38	-0.08	-1.89	-2.03	-1.73	-2.34	-2.48	-2.18
55655	NLRP2	AK223253	15	-1.02	0.74	0.49	-0.44	-1	-1.26	-2.18	-1.37	-1.62	-2.55
57157	PHTF2	AK225854	6	-1.07	-0.15	-1.23	-0.07	-1.04	-2.12	-0.96	-1.02	-2.09	-0.94
55915	LANCL2	AK225958	16	-1.02	0.07	-0.28	0.51	-1.57	-1.92	-1.13	-1.66	-2.01	-1.23
39	ACAT2	AK225089	24	-1.17	-1.02	-1.29	0.17	-1.8	-2.07	-0.62	-1.62	-1.89	-0.43
39	ACAT2	AK225244	22	-1.16	-1.03	-1.29	0.19	-1.8	-2.05	-0.57	-1.62	-1.87	-0.4
55008	HERC6	AK225506	11	-1.43	0.03	-0.28	0.13	-2.18	-2.49	-2.08	-1.93	-2.24	-1.82
81831	NETO2	trans_ENSSSCT00000030872	25	-2.56	-4.41	-4.49	0.24	-3.82	-3.9	0.83	-4.02	-4.1	0.63
11213	IRAK3	trans_ENSSSCT00000031580	3	-1.45	1.61	0.96	-0.19	-1.89	-2.54	-3.69	-1.62	-2.27	-3.42
11213	IRAK3	trans_ENSSSCT00000000513	12	-1.39	1.43	0.67	-0.32	-1.56	-2.32	-3.31	-1.51	-2.27	-3.26
4939	OAS2	trans_ENSSSCT00000010831	15	-1.23	0.55	0.27	-0.35	-1.61	-1.88	-2.51	-1.46	-1.73	-2.36
55331	ACER3	trans_ENSSSCT00000016226	5	-1.07	-0.88	-0.99	-0.19	-1.26	-1.37	-0.56	-1.65	-1.76	-0.96
57476	GRAMD1B	trans_ENSSSCT00000027064	8	-1.32	-2.3	-3.79	-0.02	-0.86	-2.35	1.41	-1.58	-3.07	0.69
57476	GRAMD1B	trans_ENSSSCT00000032190	5	-1.33	-2.34	-3.93	0.07	-0.87	-2.46	1.54	-1.62	-3.2	0.8
223117	SEMA3D	trans_ENSSSCT00000016771	11	-1.32	-0.38	-0.65	-0.12	-1.49	-1.76	-1.23	-2.09	-2.36	-1.83
7447	VSNL1	trans_ENSSSCT00000009426	6	-1.26	0.68	0.36	-0.17	-1.8	-2.13	-2.65	-1.5	-1.82	-2.35
3075	CFH	AK225649	11	-1.07	0.23	-0.53	-0.07	-1.07	-1.82	-1.36	-1.33	-2.09	-1.62
81615	TMEM163	trans_ENSSSCT00000017100	17	-1.41	0.75	-0.02	-0.13	-1.38	-2.15	-2.26	-1.95	-2.72	-2.83
84250	ANKRD32	trans_XM_003123791	6	-1.01	-2.21	-2.47	-0.48	-1.3	-1.56	0.43	-1	-1.26	0.72
9076	CLDN1	AK225963	5	-1.33	0.8	0.93	-0.16	-1.78	-1.65	-2.73	-2.18	-2.05	-3.14
9615	GDA	ENST00000414671	4	-1.93	-5.59	-5.43	-0.25	-2.55	-2.4	2.78	-3.14	-2.98	2.2
9615	GDA	ENST00000475764	8	-1.77	-5.19	-5.01	-0.2	-2.35	-2.17	2.64	-2.94	-2.76	2.05
9615	GDA	ENST00000358399	10	-1.84	-5.23	-5.08	-0.22	-2.45	-2.31	2.55	-3	-2.86	2
55256	ADI1	AK225278	4	-1.39	-2.13	-2.28	0.35	-1.99	-2.13	0.49	-2.38	-2.53	0.1
80008	TMEM156	trans_ENSSSCT00000009612	14	-1.07	1.1	0.51	-0.24	-1.13	-1.72	-2.48	-1.23	-1.82	-2.58
55915	LANCL2	ENST00000466041	5	-1.03	0.14	-0.31	0.64	-1.58	-2.03	-1.08	-1.69	-2.14	-1.19
55915	LANCL2	ENST00000476479	8	-1.02	0.06	-0.24	0.7	-1.71	-2.01	-1.06	-1.77	-2.07	-1.13
55915	LANCL2	ENST00000486376	4	-1.06	-0.02	-0.24	0.55	-1.72	-1.94	-1.15	-1.78	-2	-1.21
55915	LANCL2	ENST00000452107	19	-1.05	0.02	-0.29	0.51	-1.63	-1.94	-1.14	-1.7	-2.02	-1.22
51199	NIN	ENST00000311149	9	-1.16	-0.85	-1.3	0.03	-1.67	-2.12	-0.79	-1.37	-1.82	-0.49
9641	IKBKE	trans_ENSSSCT00000030765	8	-1.03	1.09	-0.26	0.06	-0.9	-2.26	-1.93	-0.89	-2.24	-1.92
26227	PHGDH	trans_XM_001926763	3	-1.84	-4.87	-4.97	0.21	-2.71	-2.81	2.38	-2.94	-3.04	2.15
200504	GKN2	trans_ENSRNOT00000012299	17	-1.01	-0.17	-0.29	-0.12	-1.22	-1.35	-1.18	-1.55	-1.68	-1.51
26227	PHGDH	trans_NM_031620	3	-1.84	-4.87	-4.97	0.21	-2.71	-2.81	2.38	-2.94	-3.04	2.15
51585	PCF11	trans_ENSPTRT00000007691	24	-1.03	-1.25	-2.41	0.16	-1.15	-2.3	0.27	-0.96	-2.11	0.46
57476	GRAMD1B	trans_AK305551	7	-1.39	-2.48	-4.03	0.05	-0.97	-2.52	1.56	-1.71	-3.26	0.82
29887	SNX10	trans_ENSPTRT00000035138	20	-1.1	-1.69	-2.22	-0.15	-1.37	-1.89	0.17	-1.24	-1.77	0.3
29887	SNX10	trans_XM_003318360	20	-1.1	-1.69	-2.22	-0.15	-1.37	-1.89	0.17	-1.24	-1.77	0.3
54809	SAMD9	trans_XM_001167211	28	-1.7	0.67	-0.69	-0.15	-1.87	-3.23	-2.69	-1.72	-3.08	-2.53
348654	GEN1	trans_ENSPTRT00000021760	33	-1.2	-0.83	-2.13	0.22	-1.27	-2.57	-0.21	-1.25	-2.55	-0.19
	-	ENST00000389772	10	-1.06	-0.66	-0.63	-0.33	-1.22	-1.19	-0.89	-1.65	-1.62	-1.31
	-	ENST00000412433	5	-1.02	-0.3	-0.36	-0.2	-1.1	-1.16	-1.01	-1.7	-1.76	-1.61
23779	ARHGAP8	ENST00000460809	8	-1.05	-0.48	-0.43	-0.23	-1.24	-1.19	-0.99	-1.73	-1.69	-1.48
5019	OXCT1	trans_AK307018	7	-1.4	-3.46	-4.1	0.07	-1.79	-2.43	1.74	-1.83	-2.47	1.69
9134	CCNE2	trans_ENSPTRT00000037809	27	-1.49	-0.51	-1.45	0.29	-2.08	-3.02	-1.28	-1.74	-2.67	-0.93
3778	KCNMA1	trans_AK305034	6	-1.1	-0.29	-0.24	-0.36	-1.3	-1.25	-1.37	-1.7	-1.64	-1.77
9353	SLIT2	trans_ENSPTRT00000047983	3	-1.01	0.82	0.7	-0.51	-1.27	-1.4	-2.6	-1.12	-1.24	-2.45
83990	BRIP1	trans_AK305378	10	-1.02	0.53	-0.56	-0.02	-0.99	-2.08	-1.54	-0.95	-2.04	-1.5
222584	FAM83B	trans_AK305216	8	-1.94	-0.12	-0.17	-0.3	-2.67	-2.71	-2.85	-2.81	-2.86	-2.99
344787	ZNF860	trans_ENSPTRT00000021236	19	-1.04	0.17	-0.31	0.06	-1.46	-1.94	-1.56	-1.25	-1.74	-1.36
11083	DIDO1	trans_ENSPTRT00000025602	12	-1.08	-1.74	-2.43	0.19	-1.15	-1.84	0.77	-1.58	-2.27	0.35
10561	IFI44	ENST00000476911	5	-1.13	1.21	0.63	-0.14	-1.16	-1.75	-2.52	-1.51	-2.09	-2.86
10561	IFI44	ENST00000485662	11	-1.16	1.02	0.5	-0.11	-1.33	-1.85	-2.46	-1.51	-2.03	-2.63
10561	IFI44	ENST00000472152	15	-1.17	0.82	0.38	-0.15	-1.41	-1.85	-2.39	-1.5	-1.94	-2.48
10561	IFI44	ENST00000467790	13	-1.18	0.8	0.4	-0.27	-1.45	-1.85	-2.52	-1.41	-1.81	-2.48
10561	IFI44	ENST00000495254	17	-1.18	0.89	0.4	-0.17	-1.39	-1.88	-2.44	-1.49	-1.98	-2.54
10561	IFI44	ENST00000438486	12	-1.15	0.74	0.33	-0.21	-1.39	-1.8	-2.34	-1.43	-1.84	-2.38
10561	IFI44	ENST00000470323	15	-1.19	0.82	0.35	-0.15	-1.45	-1.93	-2.43	-1.48	-1.95	-2.45
10964	IFI44L	ENST00000494910	7	-1.08	-0.27	-0.5	-0.42	-1.33	-1.55	-1.48	-1.26	-1.49	-1.41
10964	IFI44L	ENST00000474002	5	-1.05	-0.25	-0.52	-0.13	-1.35	-1.62	-1.23	-1.4	-1.68	-1.28
10964	IFI44L	ENST00000476876	14	-1.06	-0.33	-0.54	-0.29	-1.37	-1.58	-1.33	-1.32	-1.53	-1.29
10964	IFI44L	ENST00000459784	10	-1.01	-0.46	-0.62	-0.18	-1.37	-1.53	-1.1	-1.33	-1.49	-1.05
9949	AMMECR1	trans_XM_529104	9	-1.08	-1.3	-2.25	0	-1.12	-2.07	0.18	-1.17	-2.12	0.13
26227	PHGDH	trans_AK305199	3	-1.84	-4.87	-4.97	0.21	-2.71	-2.81	2.38	-2.94	-3.04	2.15
339479	FAM5C	trans_AK304996	14	-1.03	-0.32	-0.3	-0.23	-1.25	-1.24	-1.16	-1.63	-1.62	-1.54
5270	SERPINE2	trans_ENSOCUT00000004360	12	-1.08	-2.4	-2.69	-0.13	-1.24	-1.53	1.03	-1.57	-1.87	0.7
5889	RAD51C	ENST00000487525	24	-1.07	-0.34	-0.87	0.24	-1.48	-2.01	-0.9	-1.44	-1.96	-0.86
5889	RAD51C	ENST00000475762	25	-1.05	-0.34	-0.85	0.28	-1.48	-2	-0.87	-1.43	-1.95	-0.82
	-	trans_ENSOCUT00000006862	15	-1.02	0.75	0.67	0.09	-1.67	-1.74	-2.32	-1.42	-1.49	-2.07
667	DST	trans_ENSOCUT00000014127	14	-1.13	1.1	0.5	-0.27	-1.37	-1.97	-2.74	-1.14	-1.74	-2.51
28663	TRAV20	ENST00000478163	6	-1.22	0.45	0.22	-0.22	-1.4	-1.62	-2.06	-1.81	-2.03	-2.47
255928	SYT14	trans_ENSOCUT00000023437	21	-1.69	-0.1	-0.09	-0.25	-2.19	-2.18	-2.34	-2.64	-2.63	-2.79
675	BRCA2	ENST00000533776	3	-1.16	-0.17	-1.72	-0.07	-0.87	-2.41	-0.76	-1.01	-2.56	-0.91
675	BRCA2	ENST00000470094	5	-1.03	-0.2	-1.6	0.17	-0.92	-2.32	-0.55	-0.93	-2.33	-0.56
8549	LGR5	trans_ENSMUST00000173619	4	-1.15	-0.17	-0.71	-0.31	-1.13	-1.67	-1.27	-1.48	-2.02	-1.61
11213	IRAK3	trans_ENSMUST00000140237	4	-1.27	1.77	1.14	-0.31	-1.47	-2.11	-3.55	-1.4	-2.03	-3.47
57476	GRAMD1B	trans_ENSMUST00000155265	3	-1.25	-2.55	-3.68	-0.12	-0.8	-1.93	1.63	-1.71	-2.84	0.72
6678	SPARC	trans_ENSMUST00000130642	9	-2.04	-0.6	-0.55	-0.26	-2.6	-2.55	-2.26	-3.29	-3.25	-2.96
9134	CCNE2	trans_AK011883	21	-1.51	-0.46	-1.43	0.31	-2.11	-3.08	-1.34	-1.76	-2.73	-0.99
4325	MMP16	trans_ENSMUST00000149353	4	-1.12	0.25	-0.07	-0.33	-1.35	-1.68	-1.94	-1.35	-1.67	-1.93
55714	ODZ3	trans_ENSMUST00000110348	42	-1.2	-2.01	-2.72	0.13	-1.45	-2.15	0.69	-1.57	-2.28	0.57
55714	ODZ3	trans_AK050784	16	-1.13	-2.01	-2.73	0.03	-1.28	-2.01	0.75	-1.4	-2.13	0.63
83543	AIF1L	trans_ENSMUST00000156564	3	-1.14	-2.55	-2.38	-0.28	-1.45	-1.28	0.83	-1.86	-1.69	0.42
1993	ELAVL2	trans_ENSMUST00000177109	5	-1.3	-0.27	-0.39	-0.41	-1.45	-1.57	-1.59	-1.93	-2.05	-2.07
	-	trans_ENSMUST00000000704	4	-1.04	-2.53	-2.5	-0.37	-1.18	-1.14	0.98	-1.6	-1.56	0.56
39	ACAT2	trans_ENSMUST00000159358	13	-1.27	-1.12	-1.32	0.27	-2.09	-2.29	-0.7	-1.8	-2	-0.41
93099	DMKN	ENST00000488542	4	-1.4	-3.15	-2.73	0.17	-2.03	-1.61	1.29	-2.75	-2.33	0.57
93099	DMKN	ENST00000492341	4	-1.4	-3.15	-2.73	0.17	-2.03	-1.61	1.29	-2.75	-2.33	0.57
4212	MEIS2	trans_AK040611	3	-1.3	-3.28	-3.56	0.07	-1.86	-2.14	1.49	-1.82	-2.11	1.52
6421	SFPQ	trans_AK018483	14	-1.02	-1.2	-1.89	0.19	-1.26	-1.95	0.13	-1.29	-1.98	0.1
7421	VDR	trans_XM_002798545	10	-1.09	-1.49	-1.71	0.19	-1.54	-1.77	0.13	-1.69	-1.92	-0.02
5723	PSPH	trans_XM_001105452	8	-1.12	-0.88	-1.29	0.03	-1.4	-1.81	-0.5	-1.58	-1.99	-0.67
23242	COBL	trans_ENSMMUT00000042310	3	-1.24	-2.83	-3.08	0.21	-1.46	-1.7	1.58	-2.23	-2.47	0.81
163071	ZNF114	trans_ENSMMUT00000007223	12	-1.13	1.08	-0.29	-0.16	-0.9	-2.27	-2.15	-0.96	-2.33	-2.2
6678	SPARC	trans_ENSMMUT00000002604	17	-2.07	-0.59	-0.64	-0.26	-2.5	-2.56	-2.18	-3.4	-3.45	-3.07
79822	ARHGAP28	trans_ENSMMUT00000020350	3	-1.02	-2.14	-2.42	-0.41	-0.99	-1.27	0.73	-1.39	-1.66	0.34
57713	SFMBT2	trans_ENSMMUT00000026967	4	-1.46	-3.92	-3.75	-0.11	-2.04	-1.88	1.76	-2.4	-2.23	1.41
3778	KCNMA1	trans_ENSMMUT00000025857	26	-1.06	-0.14	-0.29	-0.22	-1.22	-1.36	-1.29	-1.59	-1.74	-1.67
55601	DDX60	trans_ENSMMUT00000002655	3	-1.03	0.71	-0.22	-0.69	-0.82	-1.75	-2.22	-0.65	-1.58	-2.05
9324	HMGN3	trans_ENSMMUT00000006187	3	-1.07	-2.3	-2.92	-0.31	-1.37	-1.99	0.62	-0.91	-1.52	1.09
2070	EYA4	trans_ENSMMUT00000010600	14	-1.12	-2.41	-2.69	-0.05	-1.43	-1.71	0.93	-1.59	-1.86	0.77
57514	ARHGAP31	trans_ENSMMUT00000016820	16	-1.23	1.01	0.3	-0.43	-1.22	-1.94	-2.66	-1.33	-2.05	-2.77
57727	NCOA5	trans_ENSMMUT00000045015	11	-1.22	-0.83	-1.6	0.65	-1.57	-2.35	-0.09	-1.96	-2.73	-0.48
57727	NCOA5	trans_NM_001194402	31	-1.16	-0.74	-1.53	0.55	-1.47	-2.27	-0.19	-1.76	-2.56	-0.48
290	ANPEP	trans_XM_001093727	24	-1.59	-1.38	-1.32	-0.02	-2.03	-1.97	-0.67	-2.78	-2.72	-1.42
57574	MARCH4	trans_ENSMODT00000037537	3	-1.03	0.29	0	-0.58	-0.99	-1.28	-1.85	-1.23	-1.53	-2.1
202	AIM1	trans_ENSMODT00000022867	7	-1.04	1.08	0.64	-0.38	-1.24	-1.68	-2.71	-1.07	-1.5	-2.53
3955	LFNG	trans_ENSGALT00000040960	6	-1.08	0.14	-0.43	-0.06	-1.07	-1.64	-1.26	-1.55	-2.12	-1.75
80339	PNPLA3	ENST00000478713	4	-1.05	-2.26	-2.4	-0.22	-1.29	-1.42	0.75	-1.5	-1.63	0.55
91614	DEPDC7	trans_XM_001492566	7	-1.11	-2.58	-2.82	-0.29	-1.41	-1.66	0.88	-1.4	-1.65	0.89
6916	TBXAS1	trans_XM_001496553	5	-1.08	1.01	1.12	-0.5	-1.26	-1.14	-2.76	-1.6	-1.48	-3.1
29887	SNX10	trans_XM_001916378	15	-1.02	-1.57	-2.14	-0.1	-1.2	-1.77	0.28	-1.19	-1.76	0.29
81615	TMEM163	trans_ENSECAT00000018530	17	-1.45	0.71	0.02	-0.16	-1.45	-2.15	-2.32	-2.06	-2.75	-2.92
81615	TMEM163	trans_XM_001489142	16	-1.5	0.75	0.02	-0.18	-1.49	-2.22	-2.42	-2.11	-2.85	-3.04
57111	RAB25	ENST00000473336	16	-1.4	-0.2	-0.28	-0.26	-1.63	-1.71	-1.69	-2.25	-2.32	-2.3
57111	RAB25	ENST00000487325	10	-1.45	-0.25	-0.36	-0.36	-1.63	-1.75	-1.74	-2.26	-2.37	-2.37
135228	CD109	trans_ENSECAT00000024883	37	-1.82	-2.82	-2.7	-0.12	-2.49	-2.37	0.21	-2.96	-2.84	-0.26
340481	ZDHHC21	trans_NM_001123055	22	-1.02	-1.48	-2.11	0.01	-1.22	-1.85	0.27	-1.24	-1.86	0.26
81831	NETO2	trans_ENSCAFT00000016269	20	-2.48	-4.26	-4.38	0.29	-3.72	-3.83	0.83	-3.9	-4.02	0.65
5268	SERPINB5	ENST00000464346	6	-1.7	-1.13	-1.26	-0.44	-2.37	-2.5	-1.68	-2.18	-2.31	-1.49
5268	SERPINB5	ENST00000424602	6	-2.26	-1.07	-1.39	0.06	-3.26	-3.58	-2.13	-3.25	-3.57	-2.13
55576	STAB2	trans_XM_003431988	3	-1.04	-0.32	-0.73	-0.73	-0.89	-1.3	-1.3	-1.09	-1.51	-1.51
8091	HMGA2	trans_XM_003431463	3	-1.24	1.86	0.97	-0.49	-1.15	-2.03	-3.5	-1.19	-2.08	-3.54
81615	TMEM163	trans_ENSCAFT00000008057	14	-1.58	0.82	0.02	-0.12	-1.57	-2.38	-2.52	-2.23	-3.03	-3.18
81615	TMEM163	trans_XM_843420	16	-1.5	0.75	0.02	-0.18	-1.49	-2.22	-2.42	-2.11	-2.85	-3.04
5069	PAPPA	trans_XM_538813	3	-1.09	-2	-3.13	0.01	-0.83	-1.96	1.18	-1.32	-2.45	0.7
26227	PHGDH	trans_XM_847771	3	-1.84	-4.87	-4.97	0.21	-2.71	-2.81	2.38	-2.94	-3.04	2.15
1003	CDH5	trans_NM_001001601	22	-1.57	-2.03	-1.98	0.04	-1.89	-1.84	0.18	-2.9	-2.85	-0.83
11213	IRAK3	trans_ENSBTAT00000033701	25	-1.38	1.56	0.78	-0.31	-1.56	-2.34	-3.42	-1.5	-2.28	-3.36
374393	FAM111B	trans_ENSBTAT00000054469	7	-1.95	-0.73	-2.49	0.04	-2.18	-3.93	-1.41	-1.95	-3.7	-1.18
57157	PHTF2	trans_NM_001191316	6	-1.07	-0.15	-1.23	-0.07	-1.04	-2.12	-0.96	-1.02	-2.09	-0.94
5270	SERPINE2	trans_NM_174669	13	-1.05	-2.33	-2.66	-0.35	-1.09	-1.42	0.89	-1.39	-1.72	0.6
79075	DSCC1	trans_NM_001205657	15	-1.05	-1.78	-2.04	0.01	-1.52	-1.79	0.27	-1.37	-1.64	0.41
1993	ELAVL2	trans_XM_002707833	11	-1.24	-0.18	-0.17	-0.29	-1.55	-1.54	-1.66	-1.9	-1.89	-2.01
83543	AIF1L	trans_NM_001078079	10	-1.11	-2.33	-2.31	-0.33	-1.26	-1.23	0.75	-1.78	-1.75	0.22
83699	SH3BGRL2	trans_NM_001083791	13	-1.2	-0.06	-0.45	-0.26	-1.49	-1.88	-1.69	-1.46	-1.85	-1.66
83699	SH3BGRL2	trans_ENSBTAT00000024794	8	-1.25	-0.02	-0.38	-0.22	-1.54	-1.91	-1.74	-1.64	-2	-1.83
7099	TLR4	ENST00000490685	8	-1.77	0.43	-0.55	-0.02	-2.14	-3.13	-2.6	-2.14	-3.13	-2.6
7099	TLR4	ENST00000472304	20	-1.78	0.28	-0.76	-0.18	-1.96	-3.01	-2.43	-2.14	-3.19	-2.61
7099	TLR4	ENST00000355622	26	-1.76	0.31	-0.69	-0.19	-1.96	-2.96	-2.46	-2.12	-3.12	-2.62
55930	MYO5C	trans_XM_003585190	17	-1.18	-2.24	-2.68	-0.07	-1.45	-1.88	0.73	-1.6	-2.03	0.57
255928	SYT14	trans_XM_002694296	21	-1.69	-0.1	-0.09	-0.25	-2.19	-2.18	-2.34	-2.64	-2.63	-2.79
4507	MTAP	ENST00000484957	5	-2.07	-3.53	-3.84	0.15	-2.93	-3.23	0.76	-3.13	-3.43	0.56
4507	MTAP	ENST00000419385	13	-1.77	-3.4	-3.59	0.09	-2.43	-2.62	1.05	-2.78	-2.97	0.7
7099	TLR4	NM_138557	24	-1.72	0.27	-0.7	-0.15	-1.94	-2.91	-2.36	-2.11	-3.07	-2.53
7099	TLR4	NM_003266	32	-1.73	0.31	-0.66	-0.12	-1.99	-2.96	-2.42	-2.11	-3.09	-2.54
6672	SP100	NM_001206701	10	-1.08	0.44	-0.07	-0.07	-1.43	-1.94	-1.94	-1.24	-1.75	-1.75
55008	HERC6	ENST00000273960	8	-1.11	-0.17	-0.54	-0.14	-1.48	-1.85	-1.45	-1.34	-1.7	-1.31
55008	HERC6	ENST00000515365	5	-1.2	-0.25	-0.62	-0.01	-1.61	-1.98	-1.38	-1.61	-1.99	-1.38
55008	HERC6	ENST00000502870	5	-1.26	-0.1	-0.6	-0.14	-1.62	-2.13	-1.66	-1.51	-2.02	-1.55
55008	HERC6	ENST00000504905	4	-1.17	-0.11	-0.58	-0.11	-1.49	-1.96	-1.49	-1.43	-1.9	-1.43
28234	SLCO1B3	NM_019844	12	-1.6	1.4	0.55	-0.17	-1.96	-2.8	-3.53	-1.84	-2.68	-3.41
441459	ANKRD18B	NM_001244752	4	-1.39	-2.85	-3.05	-0.07	-2	-2.2	0.78	-1.91	-2.11	0.87
54332	GDAP1	NR_046346	13	-1.16	-2.11	-2.35	0.04	-1.73	-1.96	0.43	-1.57	-1.81	0.58
255928	SYT14	NM_001256006	26	-1.67	-0.15	-0.14	-0.3	-2.14	-2.13	-2.29	-2.57	-2.56	-2.72
9615	GDA	NM_001242506	10	-1.84	-5.23	-5.08	-0.22	-2.45	-2.31	2.55	-3	-2.86	2
9615	GDA	NM_001242507	10	-1.84	-5.23	-5.08	-0.22	-2.45	-2.31	2.55	-3	-2.86	2
84288	EFCAB2	ENST00000479260	5	-1.16	-1.31	-1.22	0.41	-2.19	-2.1	-0.46	-1.79	-1.7	-0.06
84288	EFCAB2	ENST00000495271	21	-1.19	-1.52	-1.55	0.13	-2	-2.04	-0.35	-1.66	-1.69	-0.01
84288	EFCAB2	ENST00000366521	24	-1.15	-1.42	-1.47	0.16	-1.96	-2.02	-0.39	-1.58	-1.64	-0.01
84288	EFCAB2	ENST00000473686	19	-1.14	-1.44	-1.53	0.09	-1.9	-1.99	-0.37	-1.53	-1.62	0.01
84288	EFCAB2	ENST00000497591	13	-1.06	-1.2	-1.22	0.22	-1.85	-1.87	-0.43	-1.52	-1.54	-0.11
84288	EFCAB2	ENST00000391837	15	-1.13	-1.34	-1.29	0.26	-2	-1.95	-0.4	-1.7	-1.65	-0.11
116228	COX20	ENST00000498262	6	-1.01	-0.39	-0.83	0.05	-1.64	-2.08	-1.2	-0.99	-1.44	-0.56
9615	GDA	NM_001242505	7	-1.75	-5.19	-4.92	-0.22	-2.36	-2.09	2.6	-2.92	-2.66	2.04
79968	WDR76	ENST00000478130	6	-1.01	-1.47	-1.87	-0.29	-1.08	-1.48	0.09	-1.26	-1.66	-0.08
83543	AIF1L	ENST00000472942	3	-1.13	-2.39	-2.41	-0.57	-1.07	-1.1	0.74	-1.71	-1.74	0.1
25803	SPDEF	NM_001252294	14	-1.31	0.32	0.04	-0.16	-1.53	-1.82	-2.01	-1.95	-2.24	-2.44
134145	FAM173B	NR_047670	4	-1.02	-2.32	-2.82	-0.09	-1.4	-1.89	0.83	-1.07	-1.57	1.16
134145	FAM173B	NR_047669	4	-1.02	-2.32	-2.82	-0.09	-1.4	-1.89	0.83	-1.07	-1.57	1.16
134145	FAM173B	NM_001258389	4	-1.02	-2.32	-2.82	-0.09	-1.4	-1.89	0.83	-1.07	-1.57	1.16
9429	ABCG2	NM_001257386	38	-1.18	-1.77	-2.12	0.02	-1.51	-1.86	0.27	-1.69	-2.04	0.09
6573	SLC19A1	NM_001205206	4	-1.51	-3.97	-3.55	0.34	-2.27	-1.84	2.05	-3.04	-2.62	1.28
6573	SLC19A1	NM_001205207	5	-1.64	-4.1	-3.97	0.27	-2.16	-2.03	2.21	-3.15	-3.02	1.22
4212	MEIS2	NM_001220482	5	-1.11	-2.74	-3.01	-0.04	-1.48	-1.75	1.22	-1.54	-1.8	1.16
79668	PARP8	ENST00000505180	5	-1.17	-1.42	-1.7	0	-1.73	-2.01	-0.31	-1.49	-1.77	-0.07
3161	HMMR	ENST00000517936	3	-1.23	-2.42	-2.74	-0.07	-1.71	-2.03	0.64	-1.6	-1.93	0.75
85439	STON2	NM_001256430	4	-1.1	-2.37	-2.35	0.16	-1.55	-1.53	0.98	-1.92	-1.9	0.61
9806	SPOCK2	NM_001244950	28	-1.25	-0.48	-0.53	-0.24	-1.4	-1.45	-1.16	-2.06	-2.11	-1.81
100534589	HOXA10-HOXA9	NR_037940	19	-1.08	-0.91	-1.11	-0.38	-1.21	-1.41	-0.67	-1.46	-1.66	-0.93
3397	ID1	NM_181353	14	-1.03	1.09	0.15	-0.54	-0.88	-1.82	-2.51	-0.73	-1.68	-2.36
28231	SLCO4A1	ENST00000466961	7	-1.3	-1.41	-2.32	0.11	-1.33	-2.23	0.19	-1.79	-2.69	-0.27
28231	SLCO4A1	ENST00000495889	4	-1.39	-1.54	-2.46	0	-1.45	-2.36	0.1	-1.8	-2.71	-0.25
28231	SLCO4A1	ENST00000470412	7	-1.51	-2.08	-2.9	0.15	-1.7	-2.53	0.53	-2.16	-2.99	0.07
28231	SLCO4A1	ENST00000370507	11	-1.53	-2.44	-3.13	0.2	-1.75	-2.44	0.89	-2.35	-3.04	0.29
28231	SLCO4A1	ENST00000497209	12	-1.47	-2.23	-2.95	0.21	-1.64	-2.36	0.8	-2.25	-2.97	0.18
9156	EXO1	ENST00000521202	4	-1.03	-1.51	-1.99	0.08	-1.42	-1.9	0.17	-1.28	-1.76	0.31
55900	ZNF302	ENST00000509528	3	-1.08	-1.47	-2.64	0.16	-1.25	-2.42	0.38	-0.97	-2.14	0.66
54742	LY6K	ENST00000572300	20	-1.03	-0.83	-0.68	0.19	-1.44	-1.29	-0.42	-1.98	-1.83	-0.96
7099	TLR4	trans_ENSOANT00000020859	17	-1.71	0.27	-0.68	-0.22	-1.92	-2.87	-2.41	-2.06	-3.01	-2.54
	-	ENST00000414530	5	-1.94	-4.03	-3.9	0	-3.02	-2.89	1.01	-2.93	-2.8	1.1
55655	NLRP2	ENST00000575861	5	-1.16	1.26	0.9	-0.47	-1.12	-1.47	-2.84	-1.53	-1.89	-3.26
55655	NLRP2	ENST00000576177	14	-1.02	0.73	0.48	-0.42	-0.99	-1.25	-2.15	-1.38	-1.64	-2.53
55655	NLRP2	ENST00000574360	15	-1.02	0.74	0.49	-0.44	-1	-1.26	-2.18	-1.37	-1.62	-2.55
55655	NLRP2	ENST00000572395	14	-1.02	0.79	0.51	-0.42	-0.99	-1.27	-2.21	-1.37	-1.65	-2.59
55655	NLRP2	ENST00000575466	14	-1.02	0.73	0.48	-0.42	-0.99	-1.25	-2.15	-1.38	-1.64	-2.53
55655	NLRP2	ENST00000573256	15	-1.02	0.74	0.49	-0.44	-1	-1.26	-2.18	-1.37	-1.62	-2.55
4173	MCM4	ENST00000523853	4	-1.01	-1.13	-1.79	0.05	-1.14	-1.81	0.04	-1.26	-1.93	-0.08
4173	MCM4	ENST00000517709	3	-1.11	-1.28	-1.87	0.05	-1.3	-1.89	0.03	-1.5	-2.09	-0.18
245	ALOX12P2	ENST00000574271	6	-1.11	-0.29	-0.47	-0.21	-1.19	-1.37	-1.11	-1.74	-1.93	-1.66
245	ALOX12P2	ENST00000576636	3	-1.13	-0.36	-0.67	-0.51	-1.16	-1.48	-1.32	-1.4	-1.71	-1.56
79659	DYNC2H1	trans_ENSMMUT00000025724	43	-1.08	-0.46	-1.01	-0.22	-1.14	-1.69	-0.89	-1.33	-1.88	-1.09
55619	DOCK10	trans_ENSMMUT00000044477	9	-1.5	-1.27	-1.64	0.12	-2.21	-2.57	-0.82	-2.03	-2.4	-0.65
55619	DOCK10	trans_ENSMMUT00000025488	38	-1.29	-1.1	-1.48	-0.15	-1.67	-2.06	-0.73	-1.65	-2.04	-0.7
140890	SREK1	ENST00000518110	3	-1.04	-1.33	-1.72	-0.08	-1.31	-1.7	-0.06	-1.34	-1.72	-0.08
160313	KRT19P2	ENST00000557173	4	-1.03	-0.45	-0.64	-0.43	-1.14	-1.33	-1.11	-1.33	-1.52	-1.3
9941	EXOG	ENST00000483749	11	-1.01	-1.05	-1.12	0.04	-1.59	-1.66	-0.5	-1.41	-1.48	-0.32
9941	EXOG	ENST00000470291	7	-1.06	-1.02	-1.09	0.08	-1.68	-1.74	-0.58	-1.53	-1.59	-0.43
	-	trans_ENSMMUT00000040401	5	-1.09	0.15	-0.16	-0.4	-1.3	-1.62	-1.85	-1.24	-1.56	-1.8
84288	EFCAB2	ENST00000549220	14	-1.09	-1.25	-1.25	0.24	-1.91	-1.91	-0.42	-1.6	-1.6	-0.11
56776	FMN2	ENST00000543681	4	-1.58	-0.26	-0.34	0	-2.19	-2.27	-1.93	-2.47	-2.55	-2.22
56776	FMN2	ENST00000406993	11	-1.35	-0.12	-0.24	-0.21	-1.71	-1.84	-1.8	-2.02	-2.14	-2.11
56776	FMN2	ENST00000537355	8	-1.01	-0.11	-0.14	-0.22	-1.24	-1.27	-1.35	-1.52	-1.55	-1.64
2786	GNG4	trans_XM_001110597	8	-1.12	-1.41	-1.4	0.02	-1.51	-1.51	-0.08	-1.86	-1.86	-0.43
5738	PTGFRN	ENST00000544471	7	-1.48	-3.9	-4.21	-0.18	-1.75	-2.05	1.97	-2.22	-2.52	1.5
8549	LGR5	trans_ENSMODT00000025976	29	-1.26	-0.24	-0.39	-0.27	-1.53	-1.68	-1.56	-1.83	-1.97	-1.85
7516	XRCC2	trans_ENSMODT00000006002	12	-1.29	-1.15	-2.15	0	-1.49	-2.49	-0.34	-1.39	-2.39	-0.24
79829	NAA40	ENST00000545161	3	-1.03	-1.46	-2.18	0.14	-1.15	-1.87	0.46	-1.35	-2.07	0.26
83742	MARVELD1	ENST00000434038	4	-1.07	-1.69	-2.12	-0.18	-1.01	-1.44	0.5	-1.6	-2.03	-0.09
255928	SYT14	ENST00000399639	26	-1.67	-0.15	-0.14	-0.3	-2.14	-2.13	-2.29	-2.57	-2.56	-2.72
255928	SYT14	ENST00000534859	26	-1.67	-0.15	-0.14	-0.3	-2.14	-2.13	-2.29	-2.57	-2.56	-2.72
119385	AGAP11	ENST00000444431	3	-1.01	-0.79	-0.74	-0.91	-1.1	-1.05	-1.22	-1.08	-1.03	-1.2
51585	PCF11	trans_ENSGALT00000022026	4	-1.01	-1.31	-2.5	0.02	-1.07	-2.26	0.26	-0.8	-1.99	0.53
10551	AGR2	trans_AK008296	11	-1.26	-0.55	-0.6	-0.28	-1.62	-1.67	-1.35	-1.83	-1.88	-1.55
1003	CDH5	ENST00000539262	22	-1.44	-1.83	-1.78	-0.01	-1.67	-1.63	0.14	-2.69	-2.64	-0.87
1003	CDH5	ENST00000563425	11	-1.92	-2.48	-2.45	0.16	-2.38	-2.34	0.26	-3.56	-3.53	-0.92
1003	CDH5	ENST00000565334	20	-1.45	-1.86	-1.81	-0.04	-1.75	-1.69	0.08	-2.61	-2.56	-0.79
5019	OXCT1	trans_AK010029	4	-1.41	-3.27	-4.16	0	-1.63	-2.52	1.65	-1.71	-2.6	1.56
9096	TBX18	trans_ENSGALT00000037148	12	-1.17	-0.2	-0.32	-0.13	-1.48	-1.6	-1.41	-1.8	-1.92	-1.73
3778	KCNMA1	trans_AK149285	4	-1.13	0.12	-0.04	-0.38	-1.21	-1.38	-1.72	-1.62	-1.78	-2.12
5069	PAPPA	trans_AK075697	3	-1.09	-2	-3.13	0.01	-0.83	-1.96	1.18	-1.32	-2.45	0.7
79977	GRHL2	ENST00000474338	8	-1.42	-0.24	-0.43	-0.25	-1.7	-1.89	-1.7	-2.13	-2.32	-2.14
79977	GRHL2	ENST00000517674	8	-1.24	-0.21	-0.38	-0.39	-1.4	-1.57	-1.58	-1.75	-1.93	-1.94
441376	AARD	ENST00000523536	10	-1.09	-0.07	-0.43	-0.25	-1.42	-1.78	-1.6	-1.25	-1.62	-1.43
57157	PHTF2	trans_ENSMMUT00000012584	5	-1.06	-0.11	-1.27	0	-1.03	-2.19	-0.92	-1	-2.16	-0.9
79659	DYNC2H1	trans_ENSMMUT00000019197	43	-1.08	-0.46	-1.01	-0.22	-1.14	-1.69	-0.89	-1.33	-1.88	-1.09
7727	ZNF174	ENST00000575752	6	-1.23	-1.94	-2.71	-0.21	-1.26	-2.03	0.47	-1.46	-2.23	0.27
39	ACAT2	trans_ENSECAT00000015478	22	-1.21	-1.06	-1.32	0.2	-1.88	-2.14	-0.62	-1.69	-1.95	-0.42
79977	GRHL2	trans_ENSMMUT00000029523	35	-1.46	-0.25	-0.27	-0.24	-1.79	-1.81	-1.78	-2.34	-2.36	-2.33
3778	KCNMA1	trans_ENSMMUT00000025844	20	-1.15	-0.17	-0.29	-0.28	-1.33	-1.45	-1.45	-1.72	-1.84	-1.83
51196	PLCE1	trans_ENSMMUT00000002286	26	-1.13	0.73	0.42	-0.29	-1.15	-1.46	-2.18	-1.62	-1.93	-2.65
348654	GEN1	ENST00000534451	11	-1.24	-0.85	-2.3	0.38	-1.32	-2.77	-0.09	-1.33	-2.78	-0.1
348654	GEN1	ENST00000528873	17	-1.26	-0.83	-2.42	0.39	-1.3	-2.89	-0.08	-1.29	-2.87	-0.07
6934	TCF7L2	trans_ENSMMUT00000032087	3	-1.01	-1	-1.85	-0.14	-1.02	-1.87	-0.16	-1.02	-1.87	-0.16
7098	TLR3	trans_NM_001036685	23	-1.14	-0.96	-1.57	-0.02	-1.48	-2.09	-0.54	-1.31	-1.92	-0.38
9429	ABCG2	trans_NM_001032919	30	-1.21	-1.95	-2.34	0.02	-1.52	-1.91	0.45	-1.74	-2.13	0.23
29953	TRHDE	ENST00000547300	5	-1.01	-0.27	-0.4	-0.45	-1.24	-1.37	-1.41	-1.23	-1.35	-1.4
26150	RIBC2	ENST00000538017	6	-1.08	-2.18	-2.84	-0.17	-1.2	-1.86	0.81	-1.22	-1.88	0.79
222584	FAM83B	trans_ENSMMUT00000040460	23	-1.81	-0.16	-0.23	-0.31	-2.46	-2.52	-2.6	-2.6	-2.67	-2.74
124637	CYB5D1	ENST00000571846	4	-1.41	-2.84	-3.53	0.31	-1.68	-2.37	1.47	-2.17	-2.85	0.98
290	ANPEP	ENST00000560028	4	-1.87	-1.14	-1.35	-0.2	-2.31	-2.52	-1.37	-2.9	-3.11	-1.96
55930	MYO5C	trans_ENSMMUT00000010502	26	-1.16	-2.25	-2.62	-0.02	-1.49	-1.86	0.73	-1.59	-1.97	0.63
122809	SOCS4	ENST00000339298	19	-1.16	-0.72	-1.51	-0.23	-1.28	-2.07	-0.78	-1.17	-1.96	-0.67
122809	SOCS4	ENST00000555846	23	-1.21	-0.84	-1.56	-0.11	-1.48	-2.2	-0.75	-1.32	-2.04	-0.59
11240	PADI2	trans_ENSCAFT00000025070	24	-1.01	-0.27	-0.04	-0.19	-1.21	-0.98	-1.13	-1.86	-1.64	-1.79
84791	LINC00467	trans_ENSMMUT00000010945	13	-1.05	-0.49	-0.69	0.09	-1.56	-1.76	-0.99	-1.48	-1.68	-0.91
4939	OAS2	ENST00000551603	8	-1.14	0.59	0.44	-0.45	-1.47	-1.63	-2.51	-1.33	-1.48	-2.37
4939	OAS2	ENST00000552756	9	-1.1	0.56	0.4	-0.49	-1.4	-1.55	-2.44	-1.25	-1.41	-2.3
3070	HELLS	ENST00000239026	21	-1.37	-1.38	-2.5	0.01	-1.41	-2.53	-0.02	-1.58	-2.7	-0.18
3070	HELLS	ENST00000371332	20	-1.33	-1.3	-2.47	0.07	-1.36	-2.52	0.01	-1.53	-2.69	-0.15
57476	GRAMD1B	ENST00000529750	8	-1.32	-2.3	-3.79	-0.02	-0.86	-2.35	1.41	-1.58	-3.07	0.69
57157	PHTF2	ENST00000427986	6	-1.07	-0.15	-1.23	-0.07	-1.04	-2.12	-0.96	-1.02	-2.09	-0.94
3070	HELLS	ENST00000475263	4	-1.29	-0.81	-2.49	0.3	-1.09	-2.76	0.03	-1.4	-3.08	-0.29
3070	HELLS	ENST00000462057	3	-1.4	-1.62	-2.64	0.02	-1.67	-2.68	-0.02	-1.56	-2.57	0.09
287	ANK2	ENST00000431447	20	-1.03	0.78	0.15	-0.41	-0.91	-1.54	-2.11	-1.13	-1.76	-2.32
23499	MACF1	ENST00000539218	4	-1.02	-1.85	-3.09	-0.09	-0.66	-1.89	1.11	-1.07	-2.3	0.69
25818	KLK5	trans_ENSECAT00000026334	10	-1.37	0	-0.07	-0.23	-1.48	-1.55	-1.71	-2.34	-2.42	-2.58
5151	PDE8A	ENST00000557819	7	-1.02	-0.4	-1.07	0.24	-1.32	-1.99	-0.68	-1.31	-1.98	-0.67
5151	PDE8A	ENST00000559086	5	-1.05	-0.66	-1.22	0.1	-1.36	-1.91	-0.6	-1.34	-1.89	-0.58
5069	PAPPA	trans_ENSECAT00000024604	3	-1.09	-2	-3.13	0.01	-0.83	-1.96	1.18	-1.32	-2.45	0.7
8549	LGR5	ENST00000540815	34	-1.21	-0.23	-0.38	-0.25	-1.46	-1.61	-1.48	-1.76	-1.91	-1.78
8549	LGR5	ENST00000536515	34	-1.19	-0.22	-0.35	-0.25	-1.45	-1.58	-1.48	-1.75	-1.88	-1.78
55915	LANCL2	trans_ENSCAFT00000005584	16	-1.05	-0.02	-0.3	0.61	-1.72	-2	-1.09	-1.77	-2.05	-1.14
1124	CHN2	ENST00000467441	6	-1.05	-1.32	-1.72	-0.27	-1.42	-1.82	-0.36	-1.07	-1.47	-0.02
6695	SPOCK1	trans_ENSCAFT00000001712	11	-1.29	-0.28	-0.33	0.02	-1.6	-1.65	-1.3	-2.23	-2.27	-1.93
9615	GDA	ENST00000238018	6	-1.73	-5.14	-4.82	-0.23	-2.37	-2.05	2.55	-2.92	-2.6	1.99
3161	HMMR	ENST00000434157	12	-1.34	-2.34	-3.19	0.13	-1.72	-2.57	0.75	-1.58	-2.43	0.89
6672	SP100	ENST00000414648	15	-1.21	0.81	0.08	0.03	-1.6	-2.32	-2.37	-1.32	-2.05	-2.1
5271	SERPINB8	ENST00000542677	15	-1.11	0.87	0.74	0.16	-1.8	-1.93	-2.51	-1.55	-1.68	-2.26
124220	ZG16B	ENST00000573019	9	-1.15	-0.26	-0.25	-0.14	-1.56	-1.54	-1.43	-1.77	-1.76	-1.65
54331	GNG2	ENST00000557208	3	-1.15	-0.33	-0.37	-0.64	-1.25	-1.29	-1.56	-1.53	-1.57	-1.84
54331	GNG2	ENST00000556522	4	-1.04	-0.23	-0.23	-0.57	-1.17	-1.17	-1.51	-1.37	-1.37	-1.71
57103	C12orf5	ENST00000537251	6	-1.27	-1.94	-1.71	0.13	-2.21	-1.99	-0.15	-1.94	-1.72	0.12
11149	BVES	trans_XM_590718	7	-1.1	-2.7	-2.55	0.06	-1.74	-1.59	1.02	-1.76	-1.6	1
6934	TCF7L2	ENST00000534894	3	-1.06	-1.34	-1.68	0.16	-1.32	-1.66	0.19	-1.69	-2.03	-0.19
6934	TCF7L2	ENST00000538897	3	-1.06	-1.34	-1.68	0.16	-1.32	-1.66	0.19	-1.69	-2.03	-0.19
6934	TCF7L2	ENST00000355995	3	-1.06	-1.34	-1.68	0.16	-1.32	-1.66	0.19	-1.69	-2.03	-0.19
221692	PHACTR1	ENST00000379345	3	-1.12	0.32	-0.34	-0.56	-0.97	-1.63	-1.85	-1.18	-1.84	-2.05
54845	ESRP1	NM_001122827	30	-1.61	-0.05	-0.18	-0.24	-1.96	-2.09	-2.15	-2.49	-2.63	-2.69
54845	ESRP1	NM_001122826	31	-1.61	-0.05	-0.17	-0.23	-1.97	-2.1	-2.15	-2.51	-2.64	-2.69
84250	ANKRD32	NM_032290	6	-1.01	-2.21	-2.47	-0.48	-1.3	-1.56	0.43	-1	-1.26	0.72
57157	PHTF2	NM_001127358	6	-1.07	-0.15	-1.23	-0.07	-1.04	-2.12	-0.96	-1.02	-2.09	-0.94
57157	PHTF2	NM_001127357	6	-1.07	-0.15	-1.23	-0.07	-1.04	-2.12	-0.96	-1.02	-2.09	-0.94
57157	PHTF2	NM_020432	6	-1.07	-0.15	-1.23	-0.07	-1.04	-2.12	-0.96	-1.02	-2.09	-0.94
26287	ANKRD2	NM_001129981	7	-1.02	-2.04	-2.26	-0.18	-1.18	-1.4	0.67	-1.46	-1.68	0.39
120939	C12orf59	ENST00000536952	9	-1.33	-2.79	-2.93	0.21	-1.9	-2.03	1.1	-2.15	-2.29	0.85
120939	C12orf59	ENST00000543484	6	-1.22	-2.72	-2.94	0.29	-1.73	-1.95	1.28	-2	-2.22	1.01
120939	C12orf59	ENST00000381923	9	-1.33	-2.79	-2.93	0.21	-1.9	-2.03	1.1	-2.15	-2.29	0.85
8091	HMGA2	ENST00000539662	3	-1.24	1.86	0.97	-0.49	-1.15	-2.03	-3.5	-1.19	-2.08	-3.54
79659	DYNC2H1	ENST00000540621	28	-1.12	-0.48	-1.02	-0.23	-1.21	-1.76	-0.96	-1.37	-1.92	-1.12
57476	GRAMD1B	ENST00000539133	8	-1.28	-2.26	-3.7	-0.05	-0.86	-2.3	1.35	-1.5	-2.93	0.72
93099	DMKN	NM_001126058	5	-1.08	-2.08	-1.86	-0.26	-1.36	-1.14	0.46	-1.83	-1.61	-0.02
999	CDH1	ENST00000379120	35	-1.97	0.18	0.22	-0.11	-2.6	-2.56	-2.9	-3.24	-3.2	-3.53
999	CDH1	ENST00000268794	25	-2.15	0.2	0.24	-0.13	-2.89	-2.85	-3.22	-3.48	-3.44	-3.81
999	CDH1	ENST00000562118	9	-1.55	0.17	0.16	0	-1.93	-1.94	-2.1	-2.7	-2.7	-2.87
999	CDH1	ENST00000561751	10	-2.19	0.36	0.34	-0.06	-2.91	-2.94	-3.34	-3.58	-3.61	-4.01
999	CDH1	ENST00000566510	30	-1.98	0.2	0.25	-0.08	-2.62	-2.57	-2.89	-3.28	-3.23	-3.55
999	CDH1	ENST00000422392	30	-2	0.2	0.27	-0.13	-2.63	-2.57	-2.97	-3.3	-3.23	-3.63
999	CDH1	ENST00000566612	33	-1.94	0.2	0.23	-0.1	-2.55	-2.52	-2.85	-3.19	-3.16	-3.49
1001	CDH3	ENST00000568292	5	-1.64	-0.5	-0.15	-0.51	-1.93	-1.58	-1.94	-2.82	-2.46	-2.83
1001	CDH3	ENST00000567674	11	-1.44	-0.24	-0.09	-0.37	-1.64	-1.49	-1.77	-2.46	-2.31	-2.59
1001	CDH3	ENST00000569036	5	-1.71	-0.03	0.17	-0.14	-2.2	-2	-2.31	-2.98	-2.78	-3.09
1001	CDH3	ENST00000566808	9	-2	-0.13	0.04	-0.36	-2.61	-2.45	-2.85	-3.18	-3.01	-3.41
29968	PSAT1	AK295222	8	-1.06	-2.04	-2.24	0.14	-1.52	-1.72	0.66	-1.59	-1.79	0.59
29968	PSAT1	AK295310	8	-1.06	-2.04	-2.24	0.14	-1.52	-1.72	0.66	-1.59	-1.79	0.59
7099	TLR4	AK303730	20	-1.78	0.28	-0.76	-0.18	-1.96	-3.01	-2.43	-2.14	-3.19	-2.61
5069	PAPPA	AK300129	3	-1.09	-2	-3.13	0.01	-0.83	-1.96	1.18	-1.32	-2.45	0.7
9615	GDA	AK300418	6	-1.87	-5.42	-5.24	-0.18	-2.47	-2.29	2.77	-3.13	-2.95	2.1
4507	MTAP	AK300592	11	-1.87	-3.47	-3.62	0.09	-2.65	-2.81	0.9	-2.9	-3.06	0.65
54332	GDAP1	AK295594	13	-1.16	-2.11	-2.35	0.04	-1.73	-1.96	0.43	-1.57	-1.81	0.58
7447	VSNL1	ENST00000451533	11	-1.11	0.35	0.01	-0.17	-1.61	-1.95	-2.13	-1.23	-1.56	-1.74
79977	GRHL2	AK296817	11	-1.39	-0.29	-0.2	-0.24	-1.77	-1.67	-1.72	-2.27	-2.17	-2.22
3398	ID2	ENST00000331129	9	-1.38	0.02	0.33	0.17	-2.42	-2.1	-2.27	-2.21	-1.89	-2.06
9194	SLC16A7	ENST00000552405	3	-1.26	-1.18	-1.81	-0.02	-1.55	-2.17	-0.39	-1.57	-2.2	-0.41
9194	SLC16A7	ENST00000550062	3	-1.26	-1.18	-1.81	-0.02	-1.55	-2.17	-0.39	-1.57	-2.2	-0.41
9194	SLC16A7	ENST00000548610	15	-1.22	-1.21	-1.78	0	-1.52	-2.08	-0.31	-1.58	-2.15	-0.37
9194	SLC16A7	ENST00000552432	23	-1.16	-1.12	-1.69	-0.01	-1.42	-2	-0.31	-1.47	-2.05	-0.36
10795	ZNF268	ENST00000541019	4	-1.05	0.08	-0.12	0.22	-1.73	-1.93	-1.59	-1.46	-1.65	-1.31
55915	LANCL2	AK301747	19	-1.05	0.02	-0.29	0.51	-1.63	-1.94	-1.14	-1.7	-2.02	-1.22
29887	SNX10	AK296142	15	-1.02	-1.57	-2.14	-0.1	-1.2	-1.77	0.28	-1.19	-1.76	0.29
6916	TBXAS1	AK303440	5	-1.08	1.01	1.12	-0.5	-1.26	-1.14	-2.76	-1.6	-1.48	-3.1
960	CD44	ENST00000433354	6	-1.51	1.32	1.21	-0.43	-1.99	-2.1	-3.74	-2	-2.11	-3.75
2070	EYA4	AK295798	15	-1.17	-2.49	-2.81	-0.05	-1.5	-1.82	0.94	-1.62	-1.94	0.82
2070	EYA4	AK299378	17	-1.16	-2.43	-2.73	-0.03	-1.5	-1.8	0.9	-1.64	-1.94	0.76
202	AIM1	AK300443	5	-1.05	1.1	0.72	-0.32	-1.26	-1.64	-2.67	-1.18	-1.56	-2.59
1657	DMXL1	ENST00000539542	29	-1.08	-1.04	-2.05	-0.09	-0.95	-1.96	0.01	-1.21	-2.22	-0.25
3161	HMMR	AK303616	27	-1.25	-2.11	-3.13	0.15	-1.53	-2.55	0.73	-1.36	-2.37	0.91
401024	FSIP2	ENST00000326147	47	-1.18	-0.03	-0.38	-0.25	-1.58	-1.94	-1.81	-1.34	-1.69	-1.57
84250	ANKRD32	AK299080	6	-1.01	-2.21	-2.47	-0.48	-1.3	-1.56	0.43	-1	-1.26	0.72
4888	NPY6R	AK299427	3	-1.13	-0.1	-0.37	-0.6	-1.3	-1.57	-1.79	-1.22	-1.49	-1.71
55008	HERC6	AK295832	27	-1.36	-0.14	-0.48	-0.06	-1.94	-2.28	-1.86	-1.74	-2.08	-1.66
9941	EXOG	AK301067	13	-1.09	-1.12	-1.25	0.09	-1.72	-1.85	-0.51	-1.5	-1.63	-0.29
344787	ZNF860	AK294003	19	-1.04	0.17	-0.31	0.06	-1.46	-1.94	-1.56	-1.25	-1.74	-1.36
7348	UPK1B	AK303924	25	-2.53	-0.12	-0.15	-0.09	-3.5	-3.53	-3.47	-3.97	-4	-3.94
83879	CDCA7	ENST00000435616	7	-1.01	-1.93	-2.02	0.08	-1.39	-1.48	0.63	-1.62	-1.72	0.39
11262	SP140	AK301317	5	-1.02	0.24	-0.24	-0.32	-1.19	-1.67	-1.76	-1.05	-1.53	-1.62
91752	ZNF804A	AK295280	12	-1.43	-0.14	-0.27	-0.21	-2.03	-2.16	-2.1	-1.92	-2.05	-1.99
9173	IL1RL1	AK303389	14	-2.2	-0.15	-0.26	-0.16	-2.94	-3.06	-2.96	-3.38	-3.49	-3.39
	-	ENST00000423464	5	-1.94	-4.03	-3.9	0	-3.02	-2.89	1.01	-2.93	-2.8	1.1
79668	PARP8	ENST00000514342	22	-1.08	-1.22	-1.7	-0.01	-1.45	-1.93	-0.24	-1.29	-1.77	-0.08
79668	PARP8	ENST00000503750	25	-1.03	-1.18	-1.63	-0.03	-1.39	-1.83	-0.23	-1.22	-1.66	-0.06
79668	PARP8	ENST00000514067	25	-1.03	-1.18	-1.63	-0.03	-1.39	-1.83	-0.23	-1.22	-1.66	-0.06
79668	PARP8	ENST00000503790	3	-1.01	-1.3	-1.5	-0.08	-1.47	-1.66	-0.24	-1.28	-1.48	-0.06
7098	TLR3	ENST00000542020	23	-1.16	-1	-1.59	0.03	-1.56	-2.15	-0.53	-1.35	-1.94	-0.33
116228	COX20	AK300760	5	-1.01	-0.47	-0.75	0.12	-1.76	-2.04	-1.17	-1.1	-1.38	-0.51
57823	SLAMF7	AK301432	17	-1.37	-0.1	-0.27	-0.33	-1.64	-1.82	-1.87	-1.95	-2.12	-2.18
57823	SLAMF7	AK301438	15	-1.37	-0.21	-0.38	-0.37	-1.61	-1.79	-1.78	-1.96	-2.13	-2.12
10561	IFI44	AK302527	19	-1.18	0.82	0.4	-0.21	-1.46	-1.88	-2.49	-1.44	-1.87	-2.47
84288	EFCAB2	AK302883	15	-1.13	-1.34	-1.29	0.26	-2	-1.95	-0.4	-1.7	-1.65	-0.11
57496	MKL2	ENST00000572588	7	-1.03	-1.32	-2.13	0.17	-1.13	-1.94	0.36	-1.31	-2.12	0.18
56776	FMN2	AK297716	12	-1.15	-0.15	-0.2	-0.17	-1.52	-1.56	-1.54	-1.71	-1.75	-1.73
63901	FAM111A	ENST00000531147	17	-1.06	0.6	-0.31	0.01	-1.22	-2.13	-1.81	-1.06	-1.97	-1.65
63901	FAM111A	ENST00000533703	20	-1.09	0.63	-0.32	0.03	-1.25	-2.2	-1.85	-1.09	-2.04	-1.69
63901	FAM111A	ENST00000531408	10	-1.01	0.34	-0.35	-0.14	-1.19	-1.88	-1.67	-1.02	-1.7	-1.5
63901	FAM111A	ENST00000527629	17	-1.05	0.44	-0.33	-0.04	-1.26	-2.03	-1.75	-1.08	-1.85	-1.56
374393	FAM111B	ENST00000534403	3	-1.46	-0.58	-1.71	0.04	-1.7	-2.83	-1.08	-1.59	-2.72	-0.97
5317	PKP1	AK299473	3	-1.06	-0.45	-0.28	-0.71	-1.05	-0.88	-1.3	-1.61	-1.44	-1.86
56776	FMN2	AK298141	11	-1.19	-0.14	-0.19	-0.16	-1.56	-1.62	-1.58	-1.81	-1.86	-1.83
57823	SLAMF7	AK298499	15	-1.44	-0.12	-0.32	-0.46	-1.7	-1.91	-2.05	-1.94	-2.14	-2.29
57823	SLAMF7	AK298548	10	-1.24	-0.11	-0.43	-0.38	-1.4	-1.71	-1.66	-1.62	-1.93	-1.89
220	ALDH1A3	ENST00000558033	6	-1.14	0.61	1.07	-0.19	-1.74	-1.28	-2.54	-1.94	-1.48	-2.74
161823	ADAL	ENST00000562188	6	-1.07	-2.47	-2.79	0.14	-1.53	-1.85	1.07	-1.5	-1.82	1.11
79822	ARHGAP28	AK302026	4	-1.1	-2.41	-2.66	-0.38	-1.11	-1.36	0.92	-1.55	-1.8	0.48
28234	SLCO1B3	ENST00000553473	11	-1.51	1.3	0.57	-0.19	-1.85	-2.59	-3.35	-1.73	-2.47	-3.23
28234	SLCO1B3	ENST00000381545	12	-1.6	1.4	0.55	-0.17	-1.96	-2.8	-3.53	-1.84	-2.68	-3.41
1577	CYP3A5	ENST00000489231	3	-1.7	-0.04	-0.45	-0.2	-2.38	-2.78	-2.53	-2.1	-2.51	-2.26
1577	CYP3A5	ENST00000456417	4	-1.43	-0.05	-0.43	-0.3	-1.9	-2.28	-2.15	-1.72	-2.1	-1.98
1577	CYP3A5	ENST00000469622	6	-1.24	-0.08	-0.32	-0.27	-1.77	-2.01	-1.96	-1.44	-1.69	-1.63
1577	CYP3A5	ENST00000463907	6	-1.24	-0.08	-0.32	-0.27	-1.77	-2.01	-1.96	-1.44	-1.69	-1.63
1577	CYP3A5	ENST00000480723	5	-1.4	-0.08	-0.38	-0.21	-1.98	-2.28	-2.11	-1.71	-2.01	-1.84
60681	FKBP10	AK296107	3	-2	-5.66	-5.69	-0.05	-2.6	-2.64	3	-3.3	-3.34	2.3
1440	CSF3	AK298116	14	-1.04	0.39	0.42	-0.34	-1.2	-1.16	-1.92	-1.61	-1.57	-2.34
55619	DOCK10	ENST00000471810	4	-1.28	-0.95	-1.51	0.29	-1.86	-2.42	-0.63	-1.69	-2.25	-0.46
55619	DOCK10	ENST00000492369	14	-1.32	-0.96	-1.31	0.07	-1.97	-2.32	-0.95	-1.72	-2.07	-0.69
55619	DOCK10	ENST00000472652	3	-1.23	-1.11	-1.44	-0.26	-1.71	-2.04	-0.87	-1.39	-1.72	-0.54
55619	DOCK10	ENST00000422684	12	-1.54	-1.27	-1.83	-0.14	-1.99	-2.55	-0.86	-1.94	-2.5	-0.81
55619	DOCK10	ENST00000492251	3	-1.09	-1.26	-1.48	0.02	-1.44	-1.66	-0.16	-1.63	-1.84	-0.34
5270	SERPINE2	ENST00000478966	10	-1.1	-2.41	-2.74	-0.29	-1.16	-1.49	0.96	-1.52	-1.85	0.6
5270	SERPINE2	ENST00000409840	18	-1.03	-2.24	-2.55	-0.23	-1.15	-1.46	0.86	-1.39	-1.7	0.62
5270	SERPINE2	ENST00000473202	11	-1.06	-2.35	-2.69	-0.43	-1.08	-1.42	0.84	-1.35	-1.69	0.57
57496	MKL2	AK294765	17	-1.01	-1.32	-1.85	0.11	-1.23	-1.76	0.21	-1.37	-1.9	0.07
1001	CDH3	AK296968	33	-1.75	-0.1	0.11	-0.29	-2.14	-1.93	-2.34	-3.03	-2.82	-3.22
220	ALDH1A3	AK302607	13	-1.14	0.76	1.15	-0.18	-1.76	-1.36	-2.69	-1.89	-1.5	-2.83
161823	ADAL	AK298870	6	-1.07	-2.47	-2.79	0.14	-1.53	-1.85	1.07	-1.5	-1.82	1.11
223117	SEMA3D	ENST00000484038	11	-1.32	-0.38	-0.65	-0.12	-1.49	-1.76	-1.23	-2.09	-2.36	-1.83
652995	UCA1	NR_015379	8	-1.91	1.06	1.01	-0.2	-2.72	-2.76	-3.97	-2.77	-2.81	-4.02
27340	UTP20	AK297739	14	-1.01	-1.12	-1.68	0.24	-1.33	-1.88	0.03	-1.39	-1.94	-0.03
8549	LGR5	AK294985	34	-1.22	-0.21	-0.37	-0.26	-1.47	-1.63	-1.52	-1.76	-1.92	-1.81
11213	IRAK3	AK298645	21	-1.39	1.56	0.8	-0.3	-1.6	-2.36	-3.46	-1.51	-2.26	-3.37
667	DST	ENST00000361203	17	-1.17	1.14	0.51	-0.29	-1.4	-2.03	-2.83	-1.18	-1.81	-2.6
91614	DEPDC7	AK295960	3	-1.43	-3.16	-3.23	-0.18	-2.07	-2.14	0.91	-1.96	-2.03	1.02
374393	FAM111B	AK303520	15	-1.82	-0.72	-2.17	0.14	-2.21	-3.67	-1.36	-1.92	-3.38	-1.07
374393	FAM111B	AK304258	21	-1.83	-0.71	-2.17	0.07	-2.21	-3.66	-1.43	-1.91	-3.37	-1.13
3433	IFIT2	AK300431	11	-1.06	0.92	0.45	-0.36	-1.32	-1.79	-2.6	-1.03	-1.49	-2.31
26953	RANBP6	AK304559	3	-1.1	-1.33	-2.49	-0.54	-0.7	-1.86	0.09	-0.9	-2.05	-0.11
26953	RANBP6	AK300408	5	-1.07	-1.57	-2.47	-0.35	-0.98	-1.88	0.24	-0.99	-1.89	0.23
23507	LRRC8B	ENST00000541858	6	-1.07	-0.46	-0.82	-0.02	-1.5	-1.86	-1.06	-1.34	-1.7	-0.9
2786	GNG4	ENST00000484517	8	-1.12	-1.41	-1.4	0.02	-1.51	-1.51	-0.08	-1.86	-1.86	-0.43
219285	SAMD9L	AK304779	19	-1.75	1.48	0.31	-0.05	-2.22	-3.39	-3.74	-1.82	-2.99	-3.34
91607	SLFN11	NM_001104587	19	-1.2	-0.18	-0.53	-0.31	-1.28	-1.62	-1.41	-1.67	-2.02	-1.8
25803	SPDEF	AK301543	12	-1.34	0.39	0.03	-0.14	-1.57	-1.93	-2.1	-1.94	-2.29	-2.47
6678	SPARC	AK299441	20	-2.26	-0.65	-0.66	-0.27	-2.84	-2.85	-2.46	-3.65	-3.66	-3.27
134145	FAM173B	AK300042	4	-1.02	-2.32	-2.82	-0.09	-1.4	-1.89	0.83	-1.07	-1.57	1.16
2151	F2RL2	AK298585	12	-1.05	0.44	0.3	-0.19	-1.66	-1.8	-2.28	-1.15	-1.29	-1.77
51176	LEF1	AK303143	22	-1.01	-0.71	-1.07	0.11	-1.3	-1.66	-0.49	-1.46	-1.82	-0.65
201799	TMEM154	AK296694	14	-1.31	0.78	0.73	-0.28	-1.77	-1.82	-2.83	-1.82	-1.86	-2.88
9076	CLDN1	AK296934	12	-1.33	1.03	1.22	-0.13	-1.95	-1.77	-3.12	-2.11	-1.92	-3.27
8309	ACOX2	AK298402	6	-1.06	1.07	0.77	-0.27	-1.18	-1.47	-2.52	-1.43	-1.73	-2.77
55619	DOCK10	AK293847	22	-1.27	-1.07	-1.5	-0.13	-1.58	-2.01	-0.64	-1.67	-2.1	-0.73
55619	DOCK10	AK293879	27	-1.34	-1.11	-1.55	-0.2	-1.67	-2.11	-0.76	-1.73	-2.17	-0.81
5270	SERPINE2	AK295564	15	-1.1	-2.42	-2.75	-0.19	-1.23	-1.55	1.01	-1.55	-1.88	0.69
55619	DOCK10	NM_014689	60	-1.32	-1.08	-1.46	-0.07	-1.8	-2.18	-0.79	-1.72	-2.1	-0.71
23780	APOL2	AK303978	8	-1.03	-1.61	-1.48	0.29	-1.73	-1.6	0.17	-1.78	-1.65	0.12
83959	SLC4A11	AK296508	22	-1.17	-0.23	-0.53	0.13	-1.39	-1.7	-1.03	-1.94	-2.25	-1.58
54865	GPATCH4	AK301232	12	-1.12	-1.71	-1.82	0.24	-1.79	-1.9	0.16	-1.71	-1.82	0.24
219285	SAMD9L	ENST00000477816	5	-1.33	1.1	0.35	-0.11	-1.95	-2.7	-3.15	-1.18	-1.92	-2.38
6566	SLC16A1	AK303603	11	-2.27	-5.3	-5.16	0.16	-3.33	-3.19	2.13	-3.77	-3.63	1.69
6566	SLC16A1	AK296688	12	-2.26	-5.29	-5.18	0.16	-3.3	-3.19	2.15	-3.75	-3.63	1.7
7516	XRCC2	ENST00000495707	20	-1.3	-1.24	-2.25	0.06	-1.53	-2.55	-0.24	-1.4	-2.42	-0.11
23242	COBL	ENST00000462395	8	-1.98	-4.14	-4.23	0.18	-2.53	-2.63	1.78	-3.49	-3.58	0.83
23242	COBL	ENST00000431948	11	-1.81	-3.93	-4.01	0.16	-2.38	-2.46	1.71	-3.13	-3.21	0.96
947	CD34	AK294381	3	-1.02	-0.37	-0.71	-0.95	-0.86	-1.19	-1.44	-0.92	-1.25	-1.5
290	ANPEP	NM_001150	24	-1.59	-1.38	-1.32	-0.02	-2.03	-1.97	-0.67	-2.78	-2.72	-1.42
947	CD34	AK300835	3	-1.02	-0.37	-0.71	-0.95	-0.86	-1.19	-1.44	-0.92	-1.25	-1.5
8503	PIK3R3	AK302049	20	-1.25	-2.04	-2.26	0.2	-1.87	-2.08	0.37	-1.86	-2.07	0.39
8503	PIK3R3	AK304713	10	-1.19	-1.94	-2.11	0.14	-1.77	-1.95	0.3	-1.77	-1.95	0.3
6573	SLC19A1	NM_194255	6	-1.57	-3.99	-3.75	0.31	-2.16	-1.92	2.14	-3.1	-2.85	1.21
7327	UBE2G2	NM_003343	19	-1.03	-0.85	-1.42	-0.02	-1.21	-1.77	-0.37	-1.3	-1.86	-0.46
93099	DMKN	AK304668	3	-1.34	-2.61	-2.4	0.08	-1.88	-1.67	0.8	-2.42	-2.2	0.27
55287	TMEM40	ENST00000480698	14	-1.11	-0.78	-0.8	-0.16	-1.42	-1.44	-0.8	-1.73	-1.75	-1.1
9836	LCMT2	NM_014793	23	-1.1	-1.47	-2.44	0.03	-1.03	-2	0.47	-1.34	-2.31	0.17
4212	MEIS2	NM_170676	5	-1.11	-2.74	-3.01	-0.04	-1.48	-1.75	1.22	-1.54	-1.8	1.16
4212	MEIS2	NM_170675	5	-1.11	-2.74	-3.01	-0.04	-1.48	-1.75	1.22	-1.54	-1.8	1.16
55930	MYO5C	AK304136	17	-1.2	-2.32	-2.77	-0.05	-1.53	-1.98	0.75	-1.58	-2.03	0.7
290	ANPEP	AK298339	15	-1.48	-1.59	-1.46	0.04	-1.92	-1.79	-0.29	-2.7	-2.56	-1.06
3169	FOXA1	NM_004496	18	-1.39	-2.63	-2.59	-0.03	-1.83	-1.8	0.77	-2.34	-2.31	0.25
9836	LCMT2	AK300820	14	-1.08	-1.46	-2.32	0.05	-1.07	-1.93	0.45	-1.36	-2.22	0.16
397	ARHGDIB	NM_001175	18	-1.84	1.43	0.84	-0.27	-2.17	-2.75	-3.87	-2.5	-3.08	-4.2
79822	ARHGAP28	ENST00000262227	4	-1.1	-2.41	-2.66	-0.38	-1.11	-1.36	0.92	-1.55	-1.8	0.48
3169	FOXA1	AK304119	12	-1.5	-2.79	-2.67	-0.06	-2.04	-1.92	0.69	-2.52	-2.4	0.21
4256	MGP	NM_000900	19	-1.15	-0.34	-0.39	-0.16	-1.35	-1.4	-1.17	-1.89	-1.94	-1.7
6926	TBX3	NM_016569	5	-2.07	-5.03	-5.03	-0.13	-2.76	-2.75	2.15	-3.32	-3.31	1.59
6926	TBX3	NM_005996	4	-2.09	-5.12	-5.06	-0.15	-2.8	-2.75	2.16	-3.38	-3.32	1.59
93099	DMKN	ENST00000419602	7	-1.11	-2.36	-2.16	-0.01	-1.53	-1.33	0.82	-1.99	-1.78	0.37
5744	PTHLH	NM_002820	11	-1.02	0.09	0.38	-0.44	-1.43	-1.14	-1.96	-1.48	-1.19	-2
4973	OLR1	NM_002543	27	-2.66	-4.95	-5.04	-0.13	-3.79	-3.88	1.03	-3.97	-4.06	0.86
3898	LAD1	ENST00000488842	5	-1.69	-0.3	-0.3	-0.2	-2.22	-2.22	-2.13	-2.66	-2.66	-2.56
3898	LAD1	ENST00000475136	4	-1.77	-0.34	-0.3	-0.39	-2.21	-2.17	-2.26	-2.74	-2.7	-2.79
3852	KRT5	AK303972	23	-1.73	-0.81	-0.75	0.09	-2.41	-2.35	-1.51	-2.92	-2.85	-2.02
3852	KRT5	AK296823	10	-1.85	-1.09	-0.82	0.04	-2.69	-2.41	-1.56	-3.19	-2.92	-2.06
7421	VDR	AK299446	11	-1.04	-1.38	-1.59	0.13	-1.47	-1.68	0.04	-1.56	-1.77	-0.05
10205	MPZL2	NM_144765	18	-1.77	0.65	0.62	-0.23	-2.44	-2.47	-3.31	-2.61	-2.64	-3.48
10205	MPZL2	NM_005797	19	-1.89	0.73	0.68	-0.2	-2.64	-2.69	-3.57	-2.78	-2.84	-3.72
9404	LPXN	AK300955	10	-1.34	1.09	1.1	-0.29	-1.92	-1.92	-3.3	-1.8	-1.8	-3.18
9404	LPXN	AK301093	8	-1.34	0.95	0.94	-0.27	-1.96	-1.97	-3.18	-1.78	-1.79	-3
3778	KCNMA1	NM_002247	27	-1.05	-0.12	-0.26	-0.2	-1.21	-1.35	-1.29	-1.6	-1.74	-1.68
54843	SYTL2	AK296224	17	-1.47	0.71	0.33	-0.3	-1.79	-2.17	-2.8	-1.95	-2.33	-2.96
54843	SYTL2	AK296740	14	-1.53	0.78	0.36	-0.39	-1.83	-2.25	-3	-1.96	-2.38	-3.13
54843	SYTL2	AK298604	7	-1.53	0.58	0.32	-0.41	-1.81	-2.07	-2.8	-2.11	-2.37	-3.1
3936	LCP1	ENST00000442275	4	-1.11	1.12	0.17	-0.51	-0.93	-1.88	-2.56	-0.93	-1.88	-2.56
3936	LCP1	ENST00000469227	3	-1.38	2.24	0.79	-0.1	-1.27	-2.72	-3.61	-1.31	-2.75	-3.65
259232	NALCN	ENST00000470333	15	-1.15	-0.57	-0.43	-0.3	-1.49	-1.36	-1.22	-1.8	-1.67	-1.53
259232	NALCN	ENST00000497170	17	-1.14	-0.55	-0.37	-0.26	-1.54	-1.36	-1.25	-1.8	-1.62	-1.52
9806	SPOCK2	AK294008	6	-1.43	-0.29	-0.05	-0.22	-1.8	-1.56	-1.73	-2.52	-2.28	-2.45
1029	CDKN2A	NM_058195	8	-2.85	-5.42	-5.33	0.09	-4.21	-4.12	1.3	-4.52	-4.44	0.98
1030	CDKN2B	NM_078487	9	-1.3	-2.1	-2.22	-0.36	-1.63	-1.76	0.11	-1.78	-1.91	-0.04
1030	CDKN2B	NM_004936	7	-1.41	-2.25	-2.33	-0.3	-1.87	-1.95	0.08	-1.97	-2.06	-0.03
7582	ZNF33B	AK304306	9	-1.05	-1.22	-1.79	-0.06	-1.31	-1.89	-0.15	-1.21	-1.78	-0.05
10205	MPZL2	ENST00000525647	6	-1.92	0.68	0.57	-0.36	-2.56	-2.67	-3.6	-2.74	-2.85	-3.78
10205	MPZL2	ENST00000527282	9	-1.87	0.73	0.6	-0.28	-2.52	-2.64	-3.53	-2.69	-2.82	-3.7
5723	PSPH	NM_004577	17	-1.02	-0.88	-1.26	0.08	-1.33	-1.72	-0.38	-1.41	-1.79	-0.46
3199	HOXA2	NM_006735	21	-1.47	-1.05	-0.96	-0.22	-1.94	-1.85	-1.11	-2.35	-2.26	-1.52
3778	KCNMA1	ENST00000428546	5	-1.36	-0.03	-0.42	-0.19	-1.45	-1.84	-1.62	-2.06	-2.44	-2.22
11149	BVES	NM_147147	7	-1.1	-2.7	-2.55	0.06	-1.74	-1.59	1.02	-1.76	-1.6	1
9615	GDA	ENST00000376989	5	-1.72	-5.08	-4.74	-0.23	-2.37	-2.03	2.49	-2.9	-2.56	1.96
8351	HIST1H3D	NM_003530	34	-2.3	-4.49	-4.65	-0.47	-2.91	-3.07	1.11	-3.34	-3.5	0.68
9134	CCNE2	ENST00000517487	5	-1.46	-0.61	-1.43	0.03	-2	-2.83	-1.36	-1.59	-2.41	-0.95
9134	CCNE2	ENST00000519889	7	-1.48	-0.69	-1.47	0.11	-2.06	-2.83	-1.25	-1.71	-2.48	-0.91
9134	CCNE2	ENST00000521809	17	-1.5	-0.5	-1.37	0.3	-2.19	-3.06	-1.4	-1.75	-2.62	-0.96
9134	CCNE2	ENST00000523476	14	-1.52	-0.52	-1.37	0.39	-2.26	-3.11	-1.35	-1.85	-2.7	-0.94
9134	CCNE2	ENST00000520509	29	-1.49	-0.5	-1.44	0.27	-2.08	-3.01	-1.31	-1.73	-2.67	-0.96
5019	OXCT1	NM_000436	7	-1.4	-3.46	-4.1	0.07	-1.79	-2.43	1.74	-1.83	-2.47	1.69
51166	AADAT	NM_182662	34	-1.1	-0.42	-0.86	-0.01	-1.43	-1.86	-1.01	-1.42	-1.86	-1.01
8503	PIK3R3	NM_001114172	24	-1.21	-2	-2.18	0.17	-1.81	-1.99	0.36	-1.8	-1.98	0.36
1841	DTYMK	NM_012145	7	-1.03	0.17	0.02	-0.03	-1.35	-1.5	-1.55	-1.55	-1.7	-1.75
54865	GPATCH4	NM_182679	19	-1.08	-1.75	-1.99	0.18	-1.67	-1.91	0.26	-1.51	-1.75	0.42
8503	PIK3R3	ENST00000340332	18	-1.16	-1.92	-2	0.16	-1.75	-1.83	0.33	-1.79	-1.87	0.29
93183	PIGM	NM_145167	23	-1.1	-1.17	-1.92	0.17	-1.43	-2.18	-0.09	-1.3	-2.05	0.04
8309	ACOX2	ENST00000481527	6	-1.06	1.07	0.77	-0.27	-1.18	-1.47	-2.52	-1.43	-1.73	-2.77
93099	DMKN	ENST00000392207	8	-1.19	-2.52	-2.34	0.02	-1.59	-1.41	0.95	-2.17	-1.98	0.37
6665	SOX15	ENST00000538513	15	-1.05	-0.11	-0.05	-0.3	-1.13	-1.07	-1.31	-1.79	-1.74	-1.98
83959	SLC4A11	NM_032034	23	-1.13	-0.23	-0.52	0.11	-1.35	-1.63	-1.01	-1.88	-2.16	-1.53
3778	KCNMA1	ENST00000404857	26	-1.05	-0.1	-0.24	-0.21	-1.2	-1.34	-1.31	-1.6	-1.74	-1.71
55714	ODZ3	ENST00000406950	47	-1.19	-2.04	-2.72	0.11	-1.44	-2.12	0.7	-1.54	-2.22	0.6
1000	CDH2	NM_001792	28	-1.41	-2.97	-3.07	-0.08	-1.81	-1.9	1.09	-2.24	-2.34	0.65
25896	INTS7	ENST00000462910	4	-1.07	-1.48	-1.31	0.15	-2.04	-1.88	-0.41	-1.48	-1.32	0.14
25896	INTS7	ENST00000461212	7	-1.1	-1.23	-1.21	0.09	-1.94	-1.93	-0.62	-1.45	-1.43	-0.13
25896	INTS7	ENST00000475798	9	-1.08	-1.09	-1.2	0.21	-1.9	-2	-0.59	-1.45	-1.55	-0.15
692197	SNORD77	NR_003943	3	-1.04	-2.35	-2.21	-0.57	-1.41	-1.28	0.36	-1.27	-1.13	0.51
7447	VSNL1	ENST00000406397	11	-1.36	0.69	0.24	-0.22	-1.84	-2.29	-2.74	-1.59	-2.04	-2.49
7447	VSNL1	ENST00000404666	11	-1.36	0.69	0.24	-0.22	-1.84	-2.29	-2.74	-1.59	-2.04	-2.49
91607	SLFN11	NM_152270	19	-1.2	-0.18	-0.53	-0.31	-1.28	-1.62	-1.41	-1.67	-2.02	-1.8
3371	TNC	ENST00000535648	3	-1.42	0.75	0.23	-0.36	-1.59	-2.1	-2.7	-1.81	-2.32	-2.91
3371	TNC	ENST00000544972	3	-1.76	1.06	0.16	-0.22	-1.86	-2.75	-3.13	-2.3	-3.19	-3.57
3371	TNC	ENST00000542877	3	-1.42	0.75	0.23	-0.36	-1.59	-2.1	-2.7	-1.81	-2.32	-2.91
3371	TNC	ENST00000341037	4	-1.51	1.01	0.29	-0.25	-1.59	-2.31	-2.85	-1.97	-2.69	-3.23
11149	BVES	ENST00000446408	7	-1.1	-2.7	-2.55	0.06	-1.74	-1.59	1.02	-1.76	-1.6	1
646	BNC1	NM_001717	24	-1.58	-0.32	-0.39	-0.39	-1.92	-1.99	-1.99	-2.37	-2.44	-2.45
119	ADD2	ENST00000264439	5	-1.05	-0.19	-0.42	-0.25	-1.07	-1.3	-1.13	-1.58	-1.82	-1.64
947	CD34	ENST00000367037	3	-1.02	-0.37	-0.71	-0.95	-0.86	-1.19	-1.44	-0.92	-1.25	-1.5
6566	SLC16A1	ENST00000433570	6	-2.31	-5.41	-5.4	0.1	-3.28	-3.27	2.24	-3.76	-3.75	1.75
79659	DYNC2H1	ENST00000398093	86	-1.02	-0.4	-0.88	-0.15	-1.12	-1.6	-0.87	-1.3	-1.78	-1.05
2583	B4GALNT1	NM_001478	20	-1.13	-0.65	-0.74	0.04	-1.33	-1.42	-0.65	-2	-2.09	-1.31
3852	KRT5	NM_000424	29	-1.67	-0.77	-0.68	0.09	-2.32	-2.22	-1.46	-2.89	-2.79	-2.02
57102	C12orf4	NM_020374	34	-1.01	-0.27	-0.88	0.06	-1.33	-1.95	-1.01	-1.14	-1.76	-0.82
9404	LPXN	NM_004811	11	-1.34	1.03	1.03	-0.32	-1.9	-1.91	-3.25	-1.8	-1.8	-3.15
290	ANPEP	ENST00000560137	3	-1.78	-0.73	-0.91	0.24	-2.24	-2.42	-1.27	-3.14	-3.33	-2.18
290	ANPEP	ENST00000559874	3	-1.78	-0.73	-0.91	0.24	-2.24	-2.42	-1.27	-3.14	-3.33	-2.18
290	ANPEP	ENST00000560030	8	-1.48	-1.59	-1.52	0.18	-1.96	-1.89	-0.19	-2.72	-2.65	-0.96
290	ANPEP	ENST00000558177	5	-1.49	-1.7	-1.79	0.19	-1.9	-1.98	-0.01	-2.68	-2.77	-0.79
290	ANPEP	ENST00000559761	4	-1.74	-2.02	-2.03	0.27	-2.27	-2.27	0.03	-3.23	-3.23	-0.93
51199	NIN	ENST00000324330	10	-1.07	-0.82	-1.33	0.02	-1.53	-2.03	-0.69	-1.2	-1.7	-0.35
4771	NF2	ENST00000403999	6	-1.09	-2.44	-2.39	-0.03	-1.45	-1.41	0.96	-1.83	-1.78	0.58
5349	FXYD3	ENST00000406988	15	-2	-0.42	-0.42	-0.19	-2.49	-2.49	-2.26	-3.31	-3.31	-3.08
4337	MOCS1	ENST00000373175	3	-1.07	1.34	0.71	-0.53	-0.89	-1.52	-2.76	-1.15	-1.78	-3.02
64097	EPB41L4A	ENST00000511790	3	-1.02	-1.72	-2.46	0.2	-1.31	-2.06	0.6	-1.21	-1.95	0.71
7582	ZNF33B	ENST00000395836	9	-1.05	-1.22	-1.79	-0.06	-1.31	-1.89	-0.15	-1.21	-1.78	-0.05
1993	ELAVL2	ENST00000544538	11	-1.24	-0.18	-0.17	-0.29	-1.55	-1.54	-1.66	-1.9	-1.89	-2.01
55958	KLHL9	ENST00000537938	3	-1.96	-5.19	-5.28	-0.1	-2.49	-2.59	2.59	-3.2	-3.29	1.89
4325	MMP16	ENST00000544227	7	-1.18	0.3	0.03	-0.39	-1.44	-1.71	-2.13	-1.43	-1.7	-2.12
55958	KLHL9	NM_018847	4	-2.03	-5.4	-5.31	-0.08	-2.71	-2.62	2.62	-3.39	-3.3	1.93
9134	CCNE2	NM_057749	29	-1.49	-0.5	-1.44	0.27	-2.08	-3.01	-1.31	-1.73	-2.67	-0.96
4325	MMP16	NM_005941	17	-1.03	0.22	-0.12	-0.39	-1.2	-1.54	-1.81	-1.16	-1.51	-1.78
79075	DSCC1	NM_024094	18	-1.01	-1.67	-1.92	0	-1.46	-1.71	0.21	-1.31	-1.56	0.36
137835	TMEM71	NM_144649	6	-1.01	1.01	0.57	-0.58	-1.11	-1.55	-2.69	-0.9	-1.34	-2.48
7516	XRCC2	NM_005431	24	-1.25	-1.21	-2.2	0.06	-1.46	-2.45	-0.19	-1.36	-2.35	-0.09
1577	CYP3A5	NM_000777	10	-1.03	-0.19	-0.58	-0.28	-1.33	-1.72	-1.42	-1.07	-1.46	-1.17
8335	HIST1H2AB	NM_003513	19	-1.01	-0.74	-1.8	-0.05	-1.17	-2.23	-0.48	-0.74	-1.8	-0.05
8968	HIST1H3F	NM_021018	10	-2.5	-5.23	-5.5	-0.21	-3.36	-3.63	1.66	-3.67	-3.94	1.35
3013	HIST1H2AD	NM_021065	26	-2.03	-3.99	-4.21	-0.56	-2.45	-2.67	0.98	-2.87	-3.08	0.56
55930	MYO5C	ENST00000559696	4	-1.12	-2.34	-2.63	-0.1	-1.35	-1.64	0.89	-1.61	-1.9	0.64
8368	HIST1H4L	NM_003546	17	-2.46	-0.72	-1	-0.29	-3.36	-3.64	-2.93	-3.46	-3.73	-3.03
8365	HIST1H4H	NM_003543	13	-1.34	-1.12	-2.24	0.02	-1.33	-2.45	-0.19	-1.59	-2.71	-0.46
8360	HIST1H4D	NM_003539	23	-1.9	-0.62	-0.72	-0.14	-2.46	-2.56	-1.97	-2.99	-3.09	-2.51
8356	HIST1H3J	NM_003535	22	-1.47	0.39	-0.26	-0.32	-1.7	-2.35	-2.41	-1.75	-2.4	-2.46
8355	HIST1H3G	NM_003534	10	-2.43	-4.9	-5.16	-0.22	-3.32	-3.58	1.36	-3.49	-3.75	1.2
7099	TLR4	AK290053	28	-1.77	0.33	-0.7	-0.14	-2.01	-3.04	-2.48	-2.14	-3.17	-2.6
4507	MTAP	AK309365	8	-1.89	-3.68	-3.77	0.02	-2.66	-2.75	1.04	-2.96	-3.05	0.75
1903	S1PR3	AK312798	7	-1.09	-0.24	-0.49	0.04	-1.44	-1.69	-1.16	-1.62	-1.86	-1.33
6566	SLC16A1	ENST00000478835	3	-2.44	-5.63	-5.54	-0.01	-3.49	-3.41	2.13	-3.9	-3.82	1.72
6566	SLC16A1	ENST00000429288	5	-2.38	-5.48	-5.52	0.12	-3.39	-3.42	2.21	-3.85	-3.88	1.75
6695	SPOCK1	NM_004598	28	-1.5	-0.35	-0.27	-0.21	-1.9	-1.83	-1.76	-2.46	-2.38	-2.31
10940	POP1	AK291434	20	-1.12	-1.16	-1.44	-0.03	-1.57	-1.84	-0.44	-1.5	-1.77	-0.37
947	CD34	ENST00000485761	3	-1.02	-0.37	-0.71	-0.95	-0.86	-1.19	-1.44	-0.92	-1.25	-1.5
133418	EMB	NM_198449	16	-1.29	0.54	0.43	-0.14	-1.84	-1.94	-2.52	-1.79	-1.9	-2.47
51166	AADAT	NM_016228	37	-1.09	-0.43	-0.87	-0.03	-1.42	-1.86	-1.02	-1.39	-1.84	-0.99
9429	ABCG2	NM_004827	40	-1.15	-1.76	-2.09	0.01	-1.48	-1.81	0.29	-1.66	-1.99	0.11
93589	CACNA2D4	ENST00000540728	3	-1.14	0.03	0.31	-0.48	-1.36	-1.08	-1.86	-1.87	-1.59	-2.37
93589	CACNA2D4	ENST00000542340	3	-1.14	0.03	0.31	-0.48	-1.36	-1.08	-1.86	-1.87	-1.59	-2.37
93589	CACNA2D4	ENST00000541331	3	-1.14	0.03	0.31	-0.48	-1.36	-1.08	-1.86	-1.87	-1.59	-2.37
55915	LANCL2	AK307204	4	-1.12	-0.1	-0.4	0.01	-1.5	-1.79	-1.38	-1.58	-1.88	-1.47
29887	SNX10	AK312850	15	-1.02	-1.57	-2.14	-0.1	-1.2	-1.77	0.28	-1.19	-1.76	0.29
55915	LANCL2	AK313326	18	-1.05	0	-0.3	0.5	-1.64	-1.94	-1.14	-1.71	-2.01	-1.21
57157	PHTF2	AK308289	3	-1.1	-0.17	-1.36	-0.25	-0.98	-2.17	-1.06	-0.89	-2.08	-0.97
10090	UST	AK292922	4	-1.1	-2.69	-3.18	-0.37	-1.24	-1.73	1.08	-1.2	-1.7	1.11
8345	HIST1H2BH	AK312052	8	-1.31	-3.15	-3.39	-0.22	-1.69	-1.93	1.23	-1.76	-2	1.16
83699	SH3BGRL2	AK307145	8	-1.25	-0.02	-0.38	-0.22	-1.54	-1.91	-1.74	-1.64	-2	-1.83
9113	LATS1	ENST00000542720	4	-1.05	-1.47	-1.52	-0.08	-1.41	-1.46	-0.02	-1.61	-1.66	-0.22
55619	DOCK10	ENST00000373702	30	-1.33	-1.1	-1.52	-0.19	-1.67	-2.1	-0.76	-1.71	-2.14	-0.8
55619	DOCK10	ENST00000543715	5	-1.31	-0.91	-1.17	0.07	-1.99	-2.25	-1.01	-1.75	-2.02	-0.78
135228	CD109	AK313636	37	-1.82	-2.82	-2.7	-0.12	-2.49	-2.37	0.21	-2.96	-2.84	-0.26
8354	HIST1H3I	AK313905	7	-1.42	-3.13	-3.43	0.04	-1.91	-2.21	1.25	-2.1	-2.4	1.07
10936	GPR75	NM_006794	13	-1.01	-0.77	-1.17	0.05	-1.31	-1.72	-0.49	-1.37	-1.78	-0.55
55256	ADI1	NM_018269	6	-1.11	-1.5	-1.74	0.14	-1.55	-1.79	0.09	-1.7	-1.93	-0.05
51315	KRCC1	NM_016618	15	-1.12	1.07	-0.08	-0.14	-1.34	-2.49	-2.55	-0.72	-1.87	-1.93
81615	TMEM163	NM_030923	22	-1.39	0.6	-0.07	-0.2	-1.37	-2.05	-2.18	-1.92	-2.6	-2.73
83699	SH3BGRL2	AK311757	10	-1.16	-0.07	-0.4	-0.27	-1.38	-1.71	-1.58	-1.49	-1.82	-1.69
3012	HIST1H2AE	AK311824	8	-2.27	-5.2	-5.23	-0.07	-3.24	-3.28	1.88	-3.47	-3.51	1.65
79668	PARP8	AK289369	26	-1.02	-1.18	-1.65	-0.03	-1.36	-1.83	-0.21	-1.21	-1.68	-0.06
84250	ANKRD32	AK309859	3	-1.04	-2.24	-2.53	-0.6	-1.19	-1.48	0.45	-1.04	-1.32	0.6
56133	PCDHB2	AK314642	7	-1.15	0.07	-0.51	-0.03	-1.53	-2.11	-1.62	-1.32	-1.9	-1.41
3161	HMMR	AK313603	29	-1.22	-2.09	-3.01	0.12	-1.52	-2.43	0.7	-1.36	-2.27	0.86
11240	PADI2	NM_007365	28	-1.01	-0.25	-0.04	-0.18	-1.18	-0.96	-1.11	-1.87	-1.66	-1.8
8503	PIK3R3	NM_003629	24	-1.21	-2	-2.18	0.17	-1.81	-1.99	0.36	-1.8	-1.98	0.36
79668	PARP8	AK314466	25	-1.04	-1.18	-1.69	-0.01	-1.38	-1.88	-0.21	-1.24	-1.74	-0.07
255324	EPGN	AK289455	11	-1.71	-3.86	-3.87	-0.25	-2.39	-2.41	1.22	-2.47	-2.48	1.14
6566	SLC16A1	NM_003051	14	-2.28	-5.23	-5.06	0.09	-3.34	-3.17	1.98	-3.77	-3.61	1.55
55714	ODZ3	AK308489	5	-1.07	-2.26	-2.69	-0.03	-1.42	-1.84	0.81	-1.32	-1.74	0.91
7098	TLR3	AK314208	25	-1.1	-0.96	-1.52	-0.01	-1.46	-2.02	-0.51	-1.28	-1.84	-0.32
57633	LRRN1	AK291717	11	-1.09	1.15	0.25	-0.46	-0.92	-1.82	-2.53	-0.98	-1.87	-2.59
9941	EXOG	AK289602	14	-1.06	-1.06	-1.25	0.13	-1.65	-1.84	-0.46	-1.46	-1.65	-0.27
9941	EXOG	AK290107	15	-1.03	-1.05	-1.22	0.14	-1.61	-1.78	-0.42	-1.44	-1.61	-0.25
5514	PPP1R10	ENST00000463922	4	-1.08	-0.96	-2.29	0.37	-0.98	-2.3	0.35	-1.32	-2.64	0.01
7348	UPK1B	AK313787	28	-2.58	-0.15	-0.23	-0.18	-3.49	-3.57	-3.52	-4	-4.09	-4.03
9941	EXOG	AK308814	15	-1.03	-1.05	-1.22	0.14	-1.61	-1.78	-0.42	-1.44	-1.61	-0.25
8942	KYNU	AK290900	14	-1.11	-2.15	-3.07	-0.06	-1.25	-2.17	0.84	-1.09	-2.01	1
9173	IL1RL1	AK291578	19	-2.17	-0.16	-0.26	-0.2	-2.91	-3.01	-2.95	-3.3	-3.4	-3.34
201799	TMEM154	ENST00000510252	5	-1.2	0.76	0.5	-0.04	-1.59	-1.85	-2.39	-1.71	-1.98	-2.51
253650	ANKRD18A	ENST00000357072	4	-1.43	-2.17	-2.95	-0.24	-1.49	-2.27	0.44	-1.79	-2.57	0.14
253650	ANKRD18A	ENST00000564591	7	-1.17	-1.82	-2.36	-0.49	-1.23	-1.77	0.11	-1.26	-1.81	0.07
251	ALPPL2	AK293017	3	-1.14	-2.98	-2.9	-0.12	-1.55	-1.47	1.31	-1.83	-1.75	1.03
9134	CCNE2	ENST00000542725	24	-1.48	-0.46	-1.38	0.27	-2.06	-2.99	-1.34	-1.71	-2.64	-0.99
51166	AADAT	ENST00000505906	13	-1.15	-0.32	-0.72	0.01	-1.57	-1.97	-1.24	-1.51	-1.91	-1.18
2863	GPR39	AK314895	9	-1.3	1.4	0.47	-0.35	-1.19	-2.12	-2.94	-1.43	-2.36	-3.18
150696	PROM2	AK313267	3	-1.04	-0.16	-0.24	-0.02	-1.05	-1.13	-0.92	-1.96	-2.04	-1.83
8942	KYNU	AK315343	12	-1.09	-2.17	-3.06	-0.05	-1.28	-2.17	0.84	-1.06	-1.95	1.06
7444	VRK2	AK311205	5	-1.07	-1.44	-1.93	0.07	-1.48	-1.97	0.03	-1.32	-1.81	0.19
63967	CLSPN	ENST00000544356	13	-1.2	-0.98	-1.51	0.24	-1.74	-2.27	-0.52	-1.58	-2.11	-0.36
4118	MAL	AK311844	18	-1.32	-0.22	-0.13	-0.41	-1.37	-1.28	-1.56	-2.29	-2.2	-2.48
3398	ID2	AK311988	8	-1.39	0.02	0.38	0.16	-2.45	-2.09	-2.31	-2.23	-1.87	-2.09
1841	DTYMK	ENST00000420144	5	-1.15	0.16	-0.05	-0.05	-1.4	-1.61	-1.61	-1.8	-2.01	-2.01
54962	TIPIN	ENST00000570251	3	-1.12	-1.67	-2.28	-0.03	-1.36	-1.96	0.29	-1.37	-1.98	0.27
54962	TIPIN	ENST00000568216	3	-1.12	-1.67	-2.28	-0.03	-1.36	-1.96	0.29	-1.37	-1.98	0.27
54962	TIPIN	ENST00000562124	9	-1.17	-1.8	-2.33	-0.04	-1.46	-1.99	0.3	-1.49	-2.03	0.27
55930	MYO5C	NM_018728	33	-1.22	-2.35	-2.76	-0.09	-1.53	-1.93	0.74	-1.63	-2.04	0.63
84942	WDR73	ENST00000559877	4	-1.04	-1.5	-2.14	0.24	-1.28	-1.92	0.46	-1.43	-2.07	0.31
51199	NIN	NM_182946	9	-1.12	-0.92	-1.34	0.08	-1.63	-2.06	-0.63	-1.38	-1.8	-0.38
57823	SLAMF7	AK290706	15	-1.21	-0.11	-0.32	-0.33	-1.42	-1.63	-1.64	-1.67	-1.88	-1.89
161291	TMEM30B	ENST00000554497	4	-1.22	-0.16	-0.07	-0.46	-1.26	-1.18	-1.56	-2.01	-1.92	-2.31
3078	CFHR1	AK290830	5	-1.11	0.07	-0.55	-0.33	-1.13	-1.76	-1.53	-1.26	-1.88	-1.66
3075	CFH	AK291395	23	-1.19	0.31	-0.39	-0.18	-1.12	-1.82	-1.61	-1.56	-2.26	-2.05
57823	SLAMF7	AK292097	15	-1.4	-0.15	-0.34	-0.35	-1.66	-1.85	-1.86	-2	-2.19	-2.21
57823	SLAMF7	AK292148	19	-1.41	-0.1	-0.33	-0.38	-1.66	-1.89	-1.93	-1.96	-2.19	-2.23
5744	PTHLH	NM_198966	12	-1.08	-0.04	0.01	-0.52	-1.33	-1.29	-1.81	-1.44	-1.39	-1.92
26227	PHGDH	AK309662	3	-1.84	-4.87	-4.97	0.21	-2.71	-2.81	2.38	-2.94	-3.04	2.15
54843	SYTL2	NM_206929	9	-1.41	0.47	0.18	-0.39	-1.67	-1.97	-2.53	-1.89	-2.18	-2.74
54843	SYTL2	NM_206928	15	-1.13	0.16	-0.16	-0.47	-1.38	-1.69	-2	-1.24	-1.55	-1.86
54843	SYTL2	NM_206927	16	-1.17	0.14	-0.12	-0.45	-1.43	-1.69	-2.02	-1.37	-1.63	-1.96
9806	SPOCK2	NM_014767	27	-1.27	-0.49	-0.51	-0.21	-1.45	-1.47	-1.17	-2.15	-2.16	-1.86
26227	PHGDH	AK315360	3	-1.84	-4.87	-4.97	0.21	-2.71	-2.81	2.38	-2.94	-3.04	2.15
10103	TSPAN1	AK313774	26	-1.44	-0.25	-0.4	-0.08	-1.82	-1.96	-1.64	-2.27	-2.41	-2.09
219285	SAMD9L	ENST00000439952	8	-1.76	1.48	0.18	-0.13	-2.2	-3.49	-3.81	-1.66	-2.95	-3.27
100133941	CD24	NM_013230	18	-1.72	-2.02	-2.44	-0.17	-2.06	-2.49	-0.21	-2.5	-2.93	-0.65
163071	ZNF114	AK291575	17	-1.06	0.87	-0.38	-0.14	-0.89	-2.13	-1.9	-0.91	-2.15	-1.92
54843	SYTL2	ENST00000534554	3	-1.28	0.45	0.15	-0.28	-1.71	-2.01	-2.44	-1.54	-1.83	-2.27
54843	SYTL2	ENST00000524911	3	-1.38	0.34	0.35	-0.05	-1.93	-1.92	-2.32	-2.16	-2.16	-2.56
54843	SYTL2	ENST00000526999	3	-1.39	0.58	0.26	-0.07	-1.92	-2.25	-2.57	-1.86	-2.19	-2.51
54843	SYTL2	ENST00000527794	4	-1.64	0.44	0.37	-0.32	-2.07	-2.14	-2.82	-2.45	-2.52	-3.21
54843	SYTL2	ENST00000524452	16	-1.47	0.65	0.33	-0.34	-1.76	-2.08	-2.75	-1.99	-2.31	-2.98
54843	SYTL2	ENST00000525692	3	-1.39	0.76	0.26	-0.53	-1.48	-1.98	-2.77	-1.66	-2.16	-2.95
54843	SYTL2	ENST00000531496	3	-1.39	0.76	0.26	-0.53	-1.48	-1.98	-2.77	-1.66	-2.16	-2.95
54843	SYTL2	ENST00000528231	18	-1.42	0.67	0.27	-0.33	-1.69	-2.09	-2.69	-1.82	-2.22	-2.83
54843	SYTL2	ENST00000525423	17	-1.09	0.16	-0.1	-0.47	-1.33	-1.59	-1.96	-1.2	-1.46	-1.83
54843	SYTL2	ENST00000316356	18	-1.42	0.67	0.27	-0.33	-1.69	-2.09	-2.69	-1.82	-2.22	-2.83
54843	SYTL2	ENST00000532995	9	-1.37	0.42	0.14	-0.46	-1.6	-1.89	-2.48	-1.78	-2.06	-2.66
5349	FXYD3	AK311689	5	-2.04	-0.52	-0.7	0.01	-2.68	-2.86	-2.16	-3.26	-3.44	-2.73
9388	LIPG	AK291799	20	-1.01	0.13	0.17	-0.08	-1.41	-1.37	-1.61	-1.58	-1.54	-1.78
79822	ARHGAP28	AK289791	3	-1.09	-2.48	-2.77	-0.38	-1.04	-1.34	1.05	-1.56	-1.86	0.53
5271	SERPINB8	AK313782	15	-1.02	0.75	0.67	0.09	-1.67	-1.74	-2.32	-1.42	-1.49	-2.07
124637	CYB5D1	AK289520	5	-1.37	-2.85	-3.46	0.3	-1.69	-2.3	1.46	-2.1	-2.71	1.05
10642	IGF2BP1	AK313229	22	-1.17	-1.64	-1.77	0.04	-1.42	-1.55	0.26	-1.99	-2.12	-0.3
11177	BAZ1A	ENST00000555331	3	-1.03	-1.03	-2.09	-0.15	-1.12	-2.18	-0.24	-0.75	-1.81	0.13
57102	C12orf4	ENST00000535030	5	-1.05	-0.24	-0.78	-0.02	-1.52	-2.06	-1.3	-1.08	-1.63	-0.87
57102	C12orf4	ENST00000544697	9	-1.03	-0.38	-0.89	0.06	-1.49	-2	-1.05	-1.14	-1.65	-0.7
57102	C12orf4	ENST00000545746	32	-1.03	-0.26	-0.88	0.05	-1.36	-1.98	-1.05	-1.16	-1.78	-0.85
4325	MMP16	ENST00000520568	5	-1.12	0.08	-0.3	-0.5	-1.23	-1.61	-1.81	-1.25	-1.63	-1.83
999	CDH1	AK290012	32	-2.03	0.2	0.26	-0.1	-2.69	-2.63	-2.99	-3.35	-3.29	-3.65
9806	SPOCK2	ENST00000536168	25	-1.28	-0.44	-0.5	-0.18	-1.45	-1.52	-1.2	-2.15	-2.21	-1.89
999	CDH1	AK311198	8	-2.2	0.44	0.49	-0.15	-2.93	-2.88	-3.52	-3.58	-3.53	-4.17
23242	COBL	ENST00000457306	8	-1.98	-4.14	-4.23	0.18	-2.53	-2.63	1.78	-3.49	-3.58	0.83
124220	ZG16B	AK311810	11	-1.16	-0.23	-0.23	-0.13	-1.54	-1.54	-1.44	-1.82	-1.82	-1.72
220	ALDH1A3	AK312303	15	-1.12	0.69	1.06	-0.18	-1.7	-1.33	-2.57	-1.86	-1.49	-2.74
79400	NOX5	AK314689	5	-1.09	0.15	-0.16	-0.4	-1.3	-1.62	-1.85	-1.24	-1.56	-1.8
9096	TBX18	ENST00000416980	15	-1.26	-0.17	-0.24	-0.12	-1.62	-1.69	-1.57	-1.97	-2.04	-1.92
5019	OXCT1	ENST00000546045	6	-1.39	-3.41	-4.1	0.07	-1.74	-2.43	1.74	-1.81	-2.5	1.66
3371	TNC	NM_002160	6	-1.43	0.85	0.18	-0.28	-1.45	-2.12	-2.58	-1.9	-2.56	-3.03
1029	CDKN2A	NM_058197	8	-2.67	-5.43	-5.36	0	-3.81	-3.73	1.63	-4.28	-4.2	1.16
6422	SFRP1	NM_003012	25	-1.57	-0.18	-0.19	-0.27	-1.99	-2	-2.08	-2.43	-2.44	-2.52
4939	OAS2	AK292796	20	-1.11	0.54	0.3	-0.4	-1.43	-1.66	-2.36	-1.27	-1.5	-2.2
9076	CLDN1	ENST00000490800	6	-1.34	0.99	1.31	-0.15	-2.03	-1.71	-3.16	-2.16	-1.84	-3.29
10551	AGR2	NM_006408	14	-1.23	-0.52	-0.58	-0.22	-1.59	-1.64	-1.29	-1.84	-1.89	-1.54
219285	SAMD9L	NM_152703	42	-1.62	1.29	0.19	-0.09	-2.04	-3.14	-3.42	-1.62	-2.72	-3
168507	PKD1L1	NM_138295	3	-1.17	-2.66	-2.5	-3.12	-0.47	-0.32	-0.94	-0.06	0.1	-0.53
57103	C12orf5	AK313226	18	-1.16	-1.64	-1.62	0.21	-1.95	-1.92	-0.1	-1.76	-1.74	0.09
9194	SLC16A7	AK313345	15	-1.22	-1.21	-1.78	0	-1.52	-2.08	-0.31	-1.58	-2.15	-0.37
8549	LGR5	AK315133	36	-1.21	-0.22	-0.36	-0.26	-1.46	-1.61	-1.5	-1.76	-1.9	-1.8
223117	SEMA3D	NM_152754	23	-1.51	-0.48	-0.78	-0.02	-1.82	-2.12	-1.36	-2.38	-2.68	-1.92
25803	SPDEF	NM_012391	17	-1.32	0.34	0.06	-0.19	-1.55	-1.83	-2.08	-1.94	-2.23	-2.47
7421	VDR	ENST00000550314	4	-1.05	-1.39	-1.48	0.37	-1.8	-1.89	-0.04	-1.63	-1.72	0.14
7421	VDR	ENST00000546653	11	-1.02	-1.32	-1.52	0.15	-1.49	-1.68	-0.01	-1.54	-1.74	-0.07
4973	OLR1	ENST00000536989	10	-2.89	-5.31	-5.35	-0.04	-4.24	-4.28	1.03	-4.36	-4.4	0.91
3852	KRT5	ENST00000546577	10	-1.49	-0.7	-0.61	0.01	-1.92	-1.84	-1.21	-2.66	-2.57	-1.95
3852	KRT5	ENST00000551275	5	-1.48	-0.79	-0.88	-0.08	-1.86	-1.95	-1.15	-2.41	-2.5	-1.7
3852	KRT5	ENST00000551188	6	-2.35	-1.51	-0.97	-0.03	-3.49	-2.95	-2.01	-4.07	-3.53	-2.59
3852	KRT5	ENST00000547890	8	-1.7	-0.98	-0.8	-0.07	-2.4	-2.22	-1.49	-2.8	-2.62	-1.89
3852	KRT5	ENST00000552952	5	-1.44	-0.35	-0.45	0.3	-2.07	-2.17	-1.42	-2.45	-2.55	-1.8
153572	IRX2	NM_033267	12	-1.01	-0.39	-0.59	-0.43	-1.11	-1.3	-1.15	-1.31	-1.51	-1.35
57727	NCOA5	ENST00000372291	13	-1.23	-0.91	-1.69	0.67	-1.65	-2.43	-0.06	-1.93	-2.71	-0.35
57476	GRAMD1B	AK307795	5	-1.49	-2.55	-4.24	0.09	-1.07	-2.76	1.57	-1.79	-3.48	0.85
8503	PIK3R3	ENST00000354242	22	-1.16	-1.95	-2.09	0.16	-1.77	-1.91	0.35	-1.74	-1.88	0.38
8503	PIK3R3	ENST00000493202	11	-1.23	-2.01	-2.29	0.25	-1.85	-2.13	0.42	-1.82	-2.1	0.44
201799	TMEM154	NM_152680	20	-1.32	0.87	0.73	-0.24	-1.74	-1.89	-2.86	-1.84	-1.98	-2.96
667	DST	ENST00000312431	19	-1.12	1.1	0.41	-0.31	-1.28	-1.97	-2.7	-1.09	-1.78	-2.51
667	DST	ENST00000446842	19	-1.15	0.97	0.32	-0.31	-1.34	-2	-2.62	-1.13	-1.79	-2.41
667	DST	ENST00000370754	18	-1.16	1.15	0.47	-0.31	-1.35	-2.03	-2.81	-1.13	-1.82	-2.59
55331	ACER3	AK308856	7	-1.02	-0.89	-0.89	-0.04	-1.31	-1.31	-0.46	-1.71	-1.71	-0.86
51196	PLCE1	AK289852	16	-1.01	0.67	0.42	-0.28	-1.03	-1.28	-1.98	-1.48	-1.73	-2.42
3070	HELLS	AK308331	7	-1.31	-1.44	-2.44	0.05	-1.48	-2.48	0.01	-1.5	-2.5	-0.01
3070	HELLS	AK314485	21	-1.29	-1.29	-2.4	0.05	-1.32	-2.43	0.01	-1.49	-2.59	-0.15
25912	C1orf43	AK290583	3	-1.16	-2.48	-2.82	0.29	-1.63	-1.97	1.13	-1.8	-2.13	0.97
200504	GKN2	NM_182536	17	-1.01	-0.17	-0.29	-0.12	-1.22	-1.35	-1.18	-1.55	-1.68	-1.51
51199	NIN	ENST00000476352	11	-1.04	-0.7	-1.18	-0.02	-1.49	-1.97	-0.81	-1.13	-1.61	-0.45
51616	TAF9B	AK312579	19	-1.15	-1.37	-1.58	0.08	-1.85	-2.06	-0.4	-1.47	-1.68	-0.02
55796	MBNL3	AK307194	8	-1.37	-1.23	-1.91	0.13	-1.83	-2.51	-0.47	-1.71	-2.4	-0.36
85439	STON2	ENST00000546306	4	-1.1	-2.37	-2.35	0.16	-1.55	-1.53	0.98	-1.92	-1.9	0.61
79366	HMGN5	AK315792	7	-1.05	-2.58	-2.86	-0.4	-1.25	-1.53	0.94	-1.23	-1.51	0.96
1734	DIO2	ENST00000422005	3	-1.27	-2.19	-2.63	-0.01	-1.62	-2.06	0.56	-1.75	-2.19	0.43
7453	WARS	ENST00000554605	3	-1.26	-0.91	-0.73	0.21	-1.97	-1.78	-0.85	-2.21	-2.03	-1.09
340481	ZDHHC21	AK292960	25	-1.01	-1.5	-2.03	0.14	-1.33	-1.86	0.3	-1.31	-1.84	0.32
6641	SNTB1	AK292655	3	-1.1	-2.72	-3.28	-0.25	-1.18	-1.74	1.29	-1.31	-1.87	1.15
6422	SFRP1	AK293090	19	-1.46	-0.2	-0.16	-0.35	-1.87	-1.84	-2.02	-2.19	-2.16	-2.34
57460	PPM1H	ENST00000551519	3	-1.17	-0.75	-0.74	-0.27	-1.34	-1.33	-0.86	-1.92	-1.91	-1.45
79075	DSCC1	AK315356	15	-1.05	-1.78	-2.04	0.01	-1.52	-1.79	0.27	-1.37	-1.64	0.41
4325	MMP16	AK314274	11	-1.11	0.27	0.02	-0.39	-1.35	-1.6	-2.01	-1.33	-1.59	-1.99
10371	SEMA3A	AK289954	35	-1.74	-3.52	-4.04	0.05	-2.28	-2.81	1.28	-2.46	-2.98	1.11
6678	SPARC	ENST00000539687	9	-2.03	-0.62	-0.69	-0.26	-2.35	-2.42	-1.99	-3.41	-3.48	-3.05
10551	AGR2	AK312942	12	-1.29	-0.56	-0.57	-0.14	-1.72	-1.73	-1.3	-2	-2.01	-1.58
63979	FIGNL1	AK308136	8	-1.75	-1.35	-2.09	0.06	-2.11	-2.84	-0.7	-2.46	-3.2	-1.05
7516	XRCC2	AK313607	19	-1.24	-1.2	-2.15	0.05	-1.45	-2.41	-0.21	-1.35	-2.3	-0.1
81615	TMEM163	ENST00000537539	5	-1.42	0.26	-0.18	-0.36	-1.46	-1.9	-2.08	-2.01	-2.45	-2.64
1577	CYP3A5	AK313813	10	-1.03	-0.19	-0.58	-0.28	-1.33	-1.72	-1.42	-1.07	-1.46	-1.17
339479	FAM5C	NM_199051	24	-1.03	-0.26	-0.26	-0.25	-1.24	-1.24	-1.24	-1.59	-1.6	-1.59
223117	SEMA3D	AK309116	11	-1.64	-0.57	-0.93	-0.03	-1.96	-2.33	-1.42	-2.57	-2.93	-2.03
23242	COBL	AK309254	3	-1.57	-3.9	-3.82	0.3	-2.01	-1.93	2.19	-3.08	-3.01	1.12
2786	GNG4	NM_004485	9	-1.06	-1.37	-1.36	0.05	-1.45	-1.44	-0.02	-1.8	-1.79	-0.38
137835	TMEM71	ENST00000519304	3	-1.01	1.28	0.77	-0.52	-1.11	-1.63	-2.91	-0.9	-1.41	-2.7
137835	TMEM71	ENST00000519187	3	-1.01	1.28	0.77	-0.52	-1.11	-1.63	-2.91	-0.9	-1.41	-2.7
137835	TMEM71	ENST00000517538	3	-1.01	1.28	0.77	-0.52	-1.11	-1.63	-2.91	-0.9	-1.41	-2.7
2041	EPHA1	ENST00000465208	3	-1.04	-0.94	-1	-0.21	-1.25	-1.31	-0.52	-1.6	-1.66	-0.88
11149	BVES	AK289979	7	-1.1	-2.7	-2.55	0.06	-1.74	-1.59	1.02	-1.76	-1.6	1
3013	HIST1H2AD	AK312127	26	-2.03	-3.99	-4.21	-0.56	-2.45	-2.67	0.98	-2.87	-3.08	0.56
81831	NETO2	ENST00000562435	25	-2.56	-4.41	-4.49	0.24	-3.82	-3.9	0.83	-4.02	-4.1	0.63
9096	TBX18	AK310179	12	-1.24	-0.23	-0.24	-0.2	-1.61	-1.63	-1.58	-1.9	-1.91	-1.87
947	CD34	NM_001773	3	-1.02	-0.37	-0.71	-0.95	-0.86	-1.19	-1.44	-0.92	-1.25	-1.5
54865	GPATCH4	NM_015590	17	-1.04	-1.69	-1.96	0.18	-1.59	-1.86	0.28	-1.43	-1.7	0.44
8968	HIST1H3F	AK314142	9	-2.65	-5.49	-5.74	-0.21	-3.65	-3.9	1.63	-3.83	-4.07	1.45
8335	HIST1H2AB	AK311785	14	-1.03	-0.76	-1.92	0.02	-1.14	-2.3	-0.37	-0.81	-1.97	-0.03
8339	HIST1H2BG	AK311935	9	-1.5	-3.15	-3.09	-0.37	-1.96	-1.9	0.82	-2.22	-2.16	0.57
5744	PTHLH	ENST00000542963	6	-1.05	0.14	0.39	-0.37	-1.51	-1.26	-2.02	-1.53	-1.28	-2.04
5744	PTHLH	ENST00000535992	11	-1.02	0.09	0.38	-0.44	-1.43	-1.14	-1.96	-1.48	-1.19	-2
5744	PTHLH	ENST00000538310	6	-1.08	0.04	0.46	-0.47	-1.56	-1.14	-2.07	-1.62	-1.2	-2.13
5744	PTHLH	ENST00000539239	6	-1.08	0.04	0.46	-0.47	-1.56	-1.14	-2.07	-1.62	-1.2	-2.13
2151	F2RL2	AK312848	14	-1.01	0.33	0.23	-0.3	-1.55	-1.64	-2.17	-1.1	-1.19	-1.72
6678	SPARC	AK315591	19	-2.04	-0.6	-0.63	-0.26	-2.48	-2.51	-2.14	-3.36	-3.39	-3.02
2583	B4GALNT1	ENST00000550943	4	-1.08	-0.82	-0.75	-0.09	-1.4	-1.33	-0.67	-1.81	-1.73	-1.08
2583	B4GALNT1	ENST00000552219	4	-1.08	-0.82	-0.75	-0.09	-1.4	-1.33	-0.67	-1.81	-1.73	-1.08
2583	B4GALNT1	ENST00000549391	7	-1.17	-0.69	-0.79	0.13	-1.35	-1.45	-0.53	-2.2	-2.3	-1.39
2583	B4GALNT1	ENST00000553142	20	-1.13	-0.65	-0.74	0.04	-1.33	-1.42	-0.65	-2	-2.09	-1.31
9429	ABCG2	AK290000	33	-1.2	-1.89	-2.25	0	-1.52	-1.88	0.37	-1.71	-2.07	0.18
201799	TMEM154	AK309319	6	-1.34	0.88	0.78	-0.63	-1.66	-1.75	-3.17	-1.65	-1.74	-3.16
51166	AADAT	AK314729	31	-1.12	-0.41	-0.87	-0.01	-1.45	-1.9	-1.05	-1.46	-1.91	-1.06
81615	TMEM163	ENST00000476823	12	-1.31	0.81	0	0.05	-1.32	-2.12	-2.08	-1.85	-2.65	-2.61
590	BCHE	AK292063	12	-1.03	-0.17	-0.42	-0.37	-1.15	-1.41	-1.36	-1.32	-1.57	-1.52
4337	MOCS1	ENST00000308559	3	-1.07	1.34	0.71	-0.53	-0.89	-1.52	-2.76	-1.15	-1.78	-3.02
9076	CLDN1	AK312866	11	-1.32	0.92	1.19	-0.11	-1.96	-1.7	-3	-2.14	-1.88	-3.17
83959	SLC4A11	ENST00000488544	5	-1.12	-0.19	-0.53	0.16	-1.21	-1.54	-0.85	-1.97	-2.31	-1.61
116372	LYPD1	AK309668	5	-1.18	0	-0.02	-0.19	-1.56	-1.57	-1.75	-1.77	-1.78	-1.96
116372	LYPD1	AK309849	5	-1.18	0	-0.02	-0.19	-1.56	-1.57	-1.75	-1.77	-1.78	-1.96
5270	SERPINE2	AK312499	13	-1.07	-2.37	-2.69	-0.14	-1.21	-1.53	1.02	-1.55	-1.87	0.68
4212	MEIS2	ENST00000314177	4	-1.2	-3.01	-3.27	0.07	-1.67	-1.93	1.41	-1.73	-1.99	1.35
4212	MEIS2	ENST00000397624	4	-1.16	-2.88	-3.16	-0.07	-1.58	-1.86	1.23	-1.55	-1.84	1.25
10936	GPR75	AK314885	11	-1.04	-0.82	-1.18	0.01	-1.31	-1.68	-0.49	-1.45	-1.81	-0.62
54865	GPATCH4	ENST00000531900	11	-1.15	-1.77	-1.94	0.28	-1.82	-1.99	0.23	-1.74	-1.92	0.3
54865	GPATCH4	ENST00000527691	10	-1.12	-1.79	-1.83	0.17	-1.79	-1.82	0.17	-1.71	-1.75	0.25
54865	GPATCH4	ENST00000498756	13	-1.16	-1.81	-2.01	0.28	-1.83	-2.03	0.25	-1.72	-1.91	0.37
54865	GPATCH4	ENST00000474904	15	-1.11	-1.75	-1.9	0.23	-1.78	-1.93	0.2	-1.65	-1.79	0.33
54865	GPATCH4	ENST00000531129	12	-1.14	-1.88	-2.03	0.21	-1.81	-1.96	0.28	-1.66	-1.82	0.42
54865	GPATCH4	ENST00000498641	3	-1.08	-1.91	-2.2	0.19	-1.74	-2.04	0.35	-1.39	-1.69	0.7
54865	GPATCH4	ENST00000463513	14	-1.14	-1.8	-2	0.26	-1.8	-2	0.25	-1.67	-1.87	0.39
54865	GPATCH4	ENST00000497287	11	-1.12	-1.75	-2.03	0.29	-1.76	-2.04	0.28	-1.61	-1.88	0.43
54865	GPATCH4	ENST00000494414	5	-1.11	-1.89	-2.08	0.17	-1.76	-1.95	0.31	-1.56	-1.75	0.51
54865	GPATCH4	ENST00000415314	12	-1.13	-1.78	-2.02	0.28	-1.8	-2.03	0.26	-1.64	-1.88	0.42
55619	DOCK10	AK307914	17	-1.13	-0.95	-1.28	-0.19	-1.38	-1.71	-0.61	-1.49	-1.81	-0.72
6665	SOX15	NM_006942	19	-1.32	-0.02	-0.08	-0.3	-1.45	-1.51	-1.73	-2.14	-2.2	-2.42
6573	SLC19A1	AK307623	6	-1.57	-3.99	-3.75	0.31	-2.16	-1.92	2.14	-3.1	-2.85	1.21
55959	SULF2	AK308829	3	-2.07	-4.58	-4.51	0.07	-2.86	-2.79	1.8	-3.48	-3.41	1.17
55612	FERMT1	AK314394	6	-1.1	-2.58	-2.76	0.25	-1.69	-1.86	1.15	-1.7	-1.88	1.14
947	CD34	AK291529	3	-1.02	-0.37	-0.71	-0.95	-0.86	-1.19	-1.44	-0.92	-1.25	-1.5
5865	RAB3B	AK291653	15	-1.08	-0.22	-0.08	-0.25	-1.32	-1.18	-1.34	-1.83	-1.69	-1.86
9674	KIAA0040	AK292691	8	-1.1	-1.44	-1.34	0.26	-1.6	-1.49	0.1	-2.06	-1.95	-0.35
54865	GPATCH4	AK293026	19	-1.08	-1.75	-1.99	0.18	-1.67	-1.91	0.26	-1.51	-1.75	0.42
6566	SLC16A1	AK312500	11	-2.22	-5.25	-5.12	0.14	-3.24	-3.11	2.15	-3.69	-3.56	1.7
3898	LAD1	AK313388	16	-1.22	-0.21	-0.23	-0.31	-1.45	-1.47	-1.55	-1.89	-1.91	-1.99
63967	CLSPN	AK308193	10	-1.22	-1.11	-1.58	0.22	-1.75	-2.22	-0.42	-1.66	-2.13	-0.33
8503	PIK3R3	AK313726	22	-1.24	-2.05	-2.27	0.2	-1.86	-2.08	0.38	-1.85	-2.07	0.4
4212	MEIS2	NM_002399	4	-1.16	-2.88	-3.16	-0.07	-1.58	-1.86	1.23	-1.55	-1.84	1.25
27076	LYPD3	AK290905	11	-1.16	-1.76	-1.83	0.12	-1.45	-1.52	0.43	-2.07	-2.14	-0.19
27076	LYPD3	AK314773	10	-1.19	-1.85	-1.93	0.19	-1.51	-1.59	0.53	-2.17	-2.25	-0.13
397	ARHGDIB	ENST00000542276	6	-2.02	1.43	0.97	-0.42	-2.49	-2.95	-4.34	-2.69	-3.15	-4.54
397	ARHGDIB	ENST00000541380	8	-2.07	1.82	1.35	-0.45	-2.54	-3.02	-4.82	-2.73	-3.2	-5
397	ARHGDIB	ENST00000535676	8	-2.07	1.82	1.35	-0.45	-2.54	-3.02	-4.82	-2.73	-3.2	-5
397	ARHGDIB	ENST00000545895	9	-2.06	1.86	1.39	-0.4	-2.56	-3.03	-4.82	-2.75	-3.22	-5.01
397	ARHGDIB	ENST00000541546	11	-2.01	1.81	1.29	-0.37	-2.43	-2.95	-4.61	-2.72	-3.24	-4.9
397	ARHGDIB	ENST00000539131	5	-2.01	2.25	1.67	-0.3	-2.37	-2.95	-4.92	-2.76	-3.35	-5.32
397	ARHGDIB	ENST00000541644	11	-2.01	1.81	1.29	-0.37	-2.43	-2.95	-4.61	-2.72	-3.24	-4.9
4256	MGP	ENST00000228938	19	-1.15	-0.34	-0.39	-0.16	-1.35	-1.4	-1.17	-1.89	-1.94	-1.7
672	BRCA1	AK307553	8	-1.06	-1.32	-2.13	0.08	-1.39	-2.2	0.01	-1.05	-1.85	0.35
91607	SLFN11	AK310802	3	-1.06	-0.21	-0.9	-0.28	-0.75	-1.44	-0.82	-1.45	-2.14	-1.52
1240	CMKLR1	NM_004072	18	-1.17	0.17	-0.16	-0.31	-1.58	-1.91	-2.06	-1.3	-1.63	-1.78
5019	OXCT1	ENST00000508557	3	-1.41	-3.28	-4.22	0.07	-1.66	-2.6	1.69	-1.7	-2.64	1.65
9836	LCMT2	AK292587	23	-1.1	-1.47	-2.44	0.03	-1.03	-2	0.47	-1.34	-2.31	0.17
51176	LEF1	ENST00000505328	5	-1.05	-0.72	-1.17	0.14	-1.32	-1.77	-0.45	-1.54	-1.99	-0.67
51176	LEF1	ENST00000507470	8	-1.03	-0.87	-1.15	0.14	-1.37	-1.66	-0.37	-1.57	-1.85	-0.57
51176	LEF1	ENST00000505297	8	-1.03	-0.87	-1.15	0.14	-1.37	-1.66	-0.37	-1.57	-1.85	-0.57
51176	LEF1	ENST00000514444	11	-1.01	-0.75	-1.07	0.19	-1.36	-1.67	-0.41	-1.56	-1.88	-0.62
51176	LEF1	ENST00000505379	11	-1.02	-0.75	-1.1	0.1	-1.29	-1.64	-0.44	-1.52	-1.87	-0.67
4212	MEIS2	AK311546	3	-1.3	-3.28	-3.56	0.07	-1.86	-2.14	1.49	-1.82	-2.11	1.52
1734	DIO2	AK292210	3	-1.27	-2.19	-2.63	-0.01	-1.62	-2.06	0.56	-1.75	-2.19	0.43
161291	TMEM30B	AK309281	8	-1.05	-0.13	-0.36	-0.36	-1.02	-1.25	-1.25	-1.53	-1.76	-1.76
3169	FOXA1	AK313785	15	-1.39	-2.63	-2.57	0	-1.88	-1.81	0.76	-2.37	-2.3	0.27
3936	LCP1	AK309009	3	-1.42	1.74	0.38	-0.51	-1.09	-2.45	-3.35	-1.3	-2.66	-3.55
1240	CMKLR1	AK291800	16	-1.41	0.35	-0.06	-0.33	-1.88	-2.29	-2.56	-1.63	-2.03	-2.3
4973	OLR1	AK292124	23	-2.8	-5.1	-5.23	-0.04	-4.05	-4.19	1	-4.16	-4.29	0.89
2583	B4GALNT1	AK289690	10	-1.07	-0.76	-0.74	0.03	-1.37	-1.35	-0.58	-1.9	-1.88	-1.11
7421	VDR	AK312267	11	-1.04	-1.38	-1.59	0.13	-1.47	-1.68	0.04	-1.56	-1.77	-0.05
3852	KRT5	AK310827	21	-1.66	-0.89	-0.71	0.03	-2.28	-2.11	-1.37	-2.89	-2.71	-1.97
5744	PTHLH	AK313476	12	-1.08	-0.04	0.01	-0.52	-1.33	-1.29	-1.81	-1.44	-1.39	-1.92
1240	CMKLR1	ENST00000549466	11	-1.58	0.55	0.07	-0.31	-2.11	-2.59	-2.98	-1.84	-2.33	-2.71
[truncated: 1,413 more rows]
