# Supplementary material for: Targeted interference of SIN3A-TGIF1 function by SID decoy treatment inhibits Wnt signaling and invasion in triple negative breast cancer cells
Source: Oncotarget. 2016 Aug 19;8(51):88421–36. doi: 10.18632/oncotarget.11381 (PMC5687616; doi:10.18632/oncotarget.11381)
Supplement: Supplementary file 3 [file oncotarget-08-88421-s003.xls]

## Sheet: Sheet0
© 2000-2016 QIAGEN. All rights reserved.
Ingenuity Canonical Pathways	-log(p-value)	Ratio	z-score	Downregulated	No change	Upregulated	No overlap with dataset	Molecules
Serine Biosynthesis	3.78E00	6E-01	NaN	3/5 (60%)	0/5 (0%)	0/5 (0%)	2/5 (40%)	PSAT1,PSPH,PHGDH
Wnt/β-catenin Signaling	3.33E00	7.69E-02	0.000	12/169 (7%)	0/169 (0%)	1/169 (1%)	156/169 (92%)	CDH2,LEF1,CDKN2A,SFRP1,SOX15,CDH3,CD44,CDH5,TGFBR2,PPM1J,CDH1,TCF7L2,CSNK1G1
Superpathway of Serine and Glycine Biosynthesis I	3.26E00	4.29E-01	NaN	3/7 (43%)	0/7 (0%)	0/7 (0%)	4/7 (57%)	PSAT1,PSPH,PHGDH
RhoGDI Signaling	3.24E00	7.51E-02	1.897	11/173 (6%)	0/173 (0%)	2/173 (1%)	160/173 (92%)	CDH13,CDH2,GNG7,ACTA2,CDH3,CD44,CDH5,CDH18,ARHGDIB,GNG4,ARHGAP8/PRR5-ARHGAP8,GNG2,CDH1
Role of Macrophages, Fibroblasts and Endothelial Cells in Rheumatoid Arthritis	3.1E00	6.04E-02	NaN	11/298 (4%)	0/298 (0%)	7/298 (2%)	280/298 (94%)	IL1RL1,IL32,PIK3R3,VEGFA,LEF1,SFRP1,PLCE1,FGF2,DAAM1,IL6,IRAK3,TLR4,IL1RN,TLR3,IL1RAP,TCF7L2,SOST,IKBKE
Complement System	2.6E00	1.35E-01	0.447	1/37 (3%)	0/37 (0%)	4/37 (11%)	32/37 (86%)	CFB,C2,CD55,C1R,CFH
Role of Cytokines in Mediating Communication between Immune Cells	2.5E00	1.07E-01	NaN	1/56 (2%)	0/56 (0%)	5/56 (9%)	50/56 (89%)	IL1RN,IL32,IL24,IL20,CSF3,IL6
Gα12/13 Signaling	2.47E00	7.69E-02	1.000	9/117 (8%)	0/117 (0%)	0/117 (0%)	108/117 (92%)	CDH13,CDH2,PIK3R3,F2RL2,CDH1,CDH3,CDH5,CDH18,IKBKE
Colorectal Cancer Metastasis Signaling	2.46E00	5.93E-02	-0.577	10/236 (4%)	0/236 (0%)	4/236 (2%)	222/236 (94%)	PIK3R3,VEGFA,LEF1,GNG7,IL6,RALGDS,TLR4,TGFBR2,TLR3,GNG4,GNG2,CDH1,TCF7L2,MMP16
p53 Signaling	2.41E00	8.16E-02	-1.134	7/98 (7%)	0/98 (0%)	1/98 (1%)	90/98 (92%)	SERPINB5,BRCA1,PIK3R3,SERPINE2,CDKN2A,ADCK3,TIGAR,TP53I3
DNA Double-Strand Break Repair by Homologous Recombination	2.3E00	2.14E-01	NaN	3/14 (21%)	0/14 (0%)	0/14 (0%)	11/14 (79%)	BRCA1,GEN1,BRCA2
Regulation of the Epithelial-Mesenchymal Transition Pathway	2.07E00	5.98E-02	NaN	10/184 (5%)	0/184 (0%)	1/184 (1%)	173/184 (94%)	FGF5,LOX,CDH2,TGFBR2,PIK3R3,ID2,LEF1,CDH1,FGF2,HMGA2,TCF7L2
LPS/IL-1 Mediated Inhibition of RXR Function	1.93E00	5.48E-02	0.000	8/219 (4%)	0/219 (0%)	4/219 (2%)	207/219 (95%)	TLR4,IL1RL1,IL1RN,SLCO1B3,SLC27A2,CYP3A5,ABCA1,ACOX2,ABCG1,IL1RAP,ALDH1A3,UST
Role of Osteoblasts, Osteoclasts and Chondrocytes in Rheumatoid Arthritis	1.93E00	5.48E-02	NaN	6/219 (3%)	0/219 (0%)	6/219 (3%)	207/219 (95%)	IL1RL1,PIK3R3,IL1RN,GSN,LEF1,SFRP1,IL1RAP,ITGB3,TCF7L2,IL6,SOST,IKBKE
Acute Phase Response Signaling	1.9E00	5.92E-02	2.121	3/169 (2%)	0/169 (0%)	7/169 (4%)	159/169 (94%)	CFB,PIK3R3,IL1RN,C2,SOCS4,IL1RAP,IL6,C1R,OSMR,IKBKE
LXR/RXR Activation	1.88E00	6.61E-02	-0.707	3/121 (2%)	0/121 (0%)	5/121 (4%)	113/121 (93%)	TLR4,IL1RL1,IL1RN,TLR3,ABCA1,ABCG1,IL1RAP,IL6
Hepatic Fibrosis / Hepatic Stellate Cell Activation	1.85E00	5.56E-02	NaN	6/198 (3%)	0/198 (0%)	5/198 (3%)	187/198 (94%)	TLR4,IL1RL1,TGFBR2,MYH14,COL5A2,VEGFA,IL1RAP,ACTA2,FGF2,LEPR,IL6
Dendritic Cell Maturation	1.74E00	5.59E-02	NaN	5/179 (3%)	0/179 (0%)	5/179 (3%)	169/179 (94%)	TLR4,PIK3R3,IL1RN,IL32,TLR3,DDR1,PLCE1,LEPR,IL6,IKBKE
Signaling by Rho Family GTPases	1.72E00	5.13E-02	-2.333	9/234 (4%)	0/234 (0%)	3/234 (1%)	222/234 (95%)	CDH13,CDH2,PIK3R3,GNG4,MYLK,GNG7,CDH1,ACTA2,GNG2,CDH3,CDH5,CDH18
Pancreatic Adenocarcinoma Signaling	1.7E00	6.6E-02	0.000	5/106 (5%)	0/106 (0%)	2/106 (2%)	99/106 (93%)	TGFBR2,PIK3R3,VEGFA,CDKN2A,CDKN2B,BRCA2,RALGDS
Ovarian Cancer Signaling	1.69E00	6.11E-02	NaN	7/131 (5%)	0/131 (0%)	1/131 (1%)	123/131 (94%)	BRCA1,PIK3R3,VEGFA,LEF1,CDKN2A,BRCA2,TCF7L2,CD44
Ketolysis	1.67E00	2.22E-01	NaN	2/9 (22%)	0/9 (0%)	0/9 (0%)	7/9 (78%)	ACAT2,OXCT1
Bladder Cancer Signaling	1.6E00	6.9E-02	NaN	5/87 (6%)	0/87 (0%)	1/87 (1%)	81/87 (93%)	FGF5,VEGFA,CDKN2A,CDH1,FGF2,MMP16
Methylthiopropionate Biosynthesis	1.59E00	1E00	NaN	1/1 (100%)	0/1 (0%)	0/1 (0%)	0/1 (0%)	ADI1
IL-1 Signaling	1.52E00	6.59E-02	NaN	4/91 (4%)	0/91 (0%)	2/91 (2%)	85/91 (93%)	GNG4,GNG7,IL1RAP,GNG2,IRAK3,IKBKE
Role of Oct4 in Mammalian Embryonic Stem Cell Pluripotency	1.51E00	8.7E-02	NaN	3/46 (7%)	0/46 (0%)	1/46 (2%)	42/46 (91%)	BRCA1,FOXA1,IGF2BP1,JARID2
IL-6 Signaling	1.51E00	6.03E-02	0.378	3/116 (3%)	0/116 (0%)	4/116 (3%)	109/116 (94%)	IL1RL1,PIK3R3,IL1RN,VEGFA,IL1RAP,IL6,IKBKE
IL-10 Signaling	1.51E00	7.35E-02	NaN	2/68 (3%)	0/68 (0%)	3/68 (4%)	63/68 (93%)	IL1RL1,IL1RN,IL1RAP,IL6,IKBKE
Factors Promoting Cardiogenesis in Vertebrates	1.5E00	6.52E-02	NaN	5/92 (5%)	0/92 (0%)	1/92 (1%)	86/92 (93%)	CCNE2,TGFBR2,LEF1,TCF7L2,CDC6,NOG
Leukocyte Extravasation Signaling	1.48E00	5.05E-02	-0.816	7/198 (4%)	0/198 (0%)	3/198 (2%)	188/198 (95%)	PIK3R3,ARHGAP8/PRR5-ARHGAP8,ITGB3,ACTA2,CLDN1,EDIL3,CD44,PECAM1,CDH5,MMP16
Granulocyte Adhesion and Diapedesis	1.39E00	5.08E-02	NaN	6/177 (3%)	0/177 (0%)	3/177 (2%)	168/177 (95%)	IL1RL1,IL1RN,IL1RAP,ITGB3,CSF3,CLDN1,PECAM1,CDH5,MMP16
TREM1 Signaling	1.35E00	6.67E-02	-1.342	4/75 (5%)	0/75 (0%)	1/75 (1%)	70/75 (93%)	TLR4,TLR3,NLRP2,IL6,CIITA
IL-8 Signaling	1.3E00	4.89E-02	-0.707	6/184 (3%)	0/184 (0%)	3/184 (2%)	175/184 (95%)	PIK3R3,VEGFA,GNG4,GNG7,ITGB3,CDH1,GNG2,IRAK3,IKBKE
S-methyl-5'-thioadenosine Degradation II	1.29E00	5E-01	NaN	1/2 (50%)	0/2 (0%)	0/2 (0%)	1/2 (50%)	MTAP
Role of BRCA1 in DNA Damage Response	1.29E00	6.41E-02	-2.000	5/78 (6%)	0/78 (0%)	0/78 (0%)	73/78 (94%)	SLC19A1,BRIP1,BRCA1,ATRIP,BRCA2
Cyclins and Cell Cycle Regulation	1.29E00	6.41E-02	NaN	3/78 (4%)	0/78 (0%)	2/78 (3%)	73/78 (94%)	CCNE2,HDAC5,PPM1J,CDKN2A,CDKN2B
G Protein Signaling Mediated by Tubby	1.28E00	9.09E-02	NaN	2/33 (6%)	0/33 (0%)	1/33 (3%)	30/33 (91%)	GNG4,GNG7,GNG2
Role of CHK Proteins in Cell Cycle Checkpoint Control	1.27E00	7.27E-02	NaN	3/55 (5%)	0/55 (0%)	1/55 (2%)	51/55 (93%)	SLC19A1,BRCA1,PPM1J,CLSPN
nNOS Signaling in Skeletal Muscle Cells	1.25E00	1.33E-01	NaN	1/15 (7%)	0/15 (0%)	1/15 (7%)	13/15 (87%)	SNTB1,SNTA1
Chondroitin Sulfate Degradation (Metazoa)	1.25E00	1.33E-01	NaN	1/15 (7%)	0/15 (0%)	1/15 (7%)	13/15 (87%)	CEMIP,CD44
Human Embryonic Stem Cell Pluripotency	1.23E00	5.22E-02	NaN	6/134 (4%)	0/134 (0%)	1/134 (1%)	127/134 (95%)	TGFBR2,PIK3R3,S1PR3,LEF1,FGF2,TCF7L2,NOG
Glioma Invasiveness Signaling	1.23E00	7.02E-02	-1.000	3/57 (5%)	0/57 (0%)	1/57 (2%)	53/57 (93%)	HMMR,PIK3R3,ITGB3,CD44
Hepatic Cholestasis	1.22E00	4.94E-02	NaN	5/162 (3%)	0/162 (0%)	3/162 (2%)	154/162 (95%)	TLR4,IL1RL1,IL1RN,SLCO1B3,IL1RAP,IL6,IRAK3,IKBKE
Phospholipases	1.2E00	6.9E-02	NaN	3/58 (5%)	0/58 (0%)	1/58 (2%)	54/58 (93%)	PNPLA3,PLCE1,PLA2R1,LIPG
Mismatch Repair in Eukaryotes	1.2E00	1.25E-01	NaN	2/16 (13%)	0/16 (0%)	0/16 (0%)	14/16 (88%)	SLC19A1,EXO1
Dermatan Sulfate Degradation (Metazoa)	1.2E00	1.25E-01	NaN	1/16 (6%)	0/16 (0%)	1/16 (6%)	14/16 (88%)	CEMIP,CD44
TR/RXR Activation	1.16E00	5.88E-02	NaN	3/85 (4%)	0/85 (0%)	2/85 (2%)	80/85 (94%)	PIK3R3,AKR1C1/AKR1C2,DIO2,KLF9,RAB3B
Putrescine Degradation III	1.15E00	1.18E-01	NaN	1/17 (6%)	0/17 (0%)	1/17 (6%)	15/17 (88%)	SAT1,ALDH1A3
HIPPO signaling	1.14E00	5.81E-02	-1.000	4/86 (5%)	0/86 (0%)	1/86 (1%)	81/86 (94%)	LATS1,PPP1R10,PPM1J,NF2,CD44
Thyronamine and Iodothyronamine Metabolism	1.12E00	3.33E-01	NaN	1/3 (33%)	0/3 (0%)	0/3 (0%)	2/3 (67%)	DIO2
Thyroid Hormone Metabolism I (via Deiodination)	1.12E00	3.33E-01	NaN	1/3 (33%)	0/3 (0%)	0/3 (0%)	2/3 (67%)	DIO2
Differential Regulation of Cytokine Production in Macrophages and T Helper Cells by IL-17A and IL-17F	1.11E00	1.11E-01	NaN	1/18 (6%)	0/18 (0%)	1/18 (6%)	16/18 (89%)	CSF3,IL6
Antiproliferative Role of Somatostatin Receptor 2	1.1E00	6.35E-02	NaN	3/63 (5%)	0/63 (0%)	1/63 (2%)	59/63 (94%)	PIK3R3,GNG4,GNG7,GNG2
Cell Cycle: G1/S Checkpoint Regulation	1.08E00	6.25E-02	-1.000	3/64 (5%)	0/64 (0%)	1/64 (2%)	60/64 (94%)	CCNE2,HDAC5,CDKN2A,CDKN2B
Thyroid Cancer Signaling	1.08E00	7.5E-02	NaN	3/40 (8%)	0/40 (0%)	0/40 (0%)	37/40 (93%)	LEF1,CDH1,TCF7L2
Epithelial Adherens Junction Signaling	1.07E00	4.79E-02	NaN	6/146 (4%)	0/146 (0%)	1/146 (1%)	139/146 (95%)	CDH2,TGFBR2,MYH14,LEF1,CDH1,ACTA2,TCF7L2
GADD45 Signaling	1.07E00	1.05E-01	NaN	2/19 (11%)	0/19 (0%)	0/19 (0%)	17/19 (89%)	CCNE2,BRCA1
DNA damage-induced 14-3-3σ Signaling	1.07E00	1.05E-01	NaN	2/19 (11%)	0/19 (0%)	0/19 (0%)	17/19 (89%)	CCNE2,BRCA1
Gαq Signaling	1.06E00	4.76E-02	-1.633	5/147 (3%)	0/147 (0%)	2/147 (1%)	140/147 (95%)	PIK3R3,GNG4,CHRM3,GNG7,GNG2,RGS4,IKBKE
P2Y Purigenic Receptor Signaling Pathway	1.05E00	5.04E-02	-0.447	4/119 (3%)	0/119 (0%)	2/119 (2%)	113/119 (95%)	PIK3R3,GNG4,GNG7,PLCE1,ITGB3,GNG2
Death Receptor Signaling	1.05E00	5.43E-02	-0.447	3/92 (3%)	0/92 (0%)	2/92 (2%)	87/92 (95%)	TIPARP,ACTA2,PARP8,IKBKE,ARHGDIB
Gαi Signaling	1.04E00	5E-02	-1.000	3/120 (3%)	0/120 (0%)	3/120 (3%)	114/120 (95%)	S1PR3,GNG4,GNG7,GNG2,RGS4,RALGDS
Chronic Myeloid Leukemia Signaling	1.03E00	5.38E-02	NaN	4/93 (4%)	0/93 (0%)	1/93 (1%)	88/93 (95%)	HDAC5,TGFBR2,PIK3R3,CDKN2A,IKBKE
Purine Nucleotides Degradation II (Aerobic)	1.03E00	1E-01	NaN	2/20 (10%)	0/20 (0%)	0/20 (0%)	18/20 (90%)	ADAL,GDA
Tryptophan Degradation III (Eukaryotic)	1.03E00	1E-01	NaN	2/20 (10%)	0/20 (0%)	0/20 (0%)	18/20 (90%)	ACAT2,KYNU
Role of NFAT in Cardiac Hypertrophy	1.03E00	4.47E-02	-1.134	5/179 (3%)	0/179 (0%)	3/179 (2%)	171/179 (96%)	HDAC5,TGFBR2,PIK3R3,GNG4,GNG7,PLCE1,GNG2,IL6
Melanoma Signaling	1.03E00	7.14E-02	NaN	3/42 (7%)	0/42 (0%)	0/42 (0%)	39/42 (93%)	PIK3R3,CDKN2A,CDH1
PPAR Signaling	1.02E00	5.32E-02	-0.447	3/94 (3%)	0/94 (0%)	2/94 (2%)	89/94 (95%)	IL1RL1,IL1RN,IL1RAP,IKBKE,NRIP1
Spermine and Spermidine Degradation I	1E00	2.5E-01	NaN	0/4 (0%)	0/4 (0%)	1/4 (25%)	3/4 (75%)	SAT1
Mouse Embryonic Stem Cell Pluripotency	1E00	5.26E-02	-2.236	5/95 (5%)	0/95 (0%)	0/95 (0%)	90/95 (95%)	PIK3R3,ID1,ID2,LEF1,TCF7L2
iNOS Signaling	9.81E-01	6.82E-02	NaN	3/44 (7%)	0/44 (0%)	0/44 (0%)	41/44 (93%)	TLR4,IRAK3,IKBKE
Antioxidant Action of Vitamin C	9.59E-01	5.1E-02	1.000	3/98 (3%)	0/98 (0%)	2/98 (2%)	93/98 (95%)	PNPLA3,SLC2A3,PLCE1,PLA2R1,IKBKE
ILK Signaling	9.58E-01	4.3E-02	0.000	4/186 (2%)	0/186 (0%)	4/186 (2%)	178/186 (96%)	MYH14,PIK3R3,PPM1J,VEGFA,LEF1,ITGB3,CDH1,ACTA2
T Helper Cell Differentiation	9.53E-01	5.63E-02	NaN	2/71 (3%)	0/71 (0%)	2/71 (3%)	67/71 (94%)	GATA3,BCL6,TGFBR2,IL6
Small Cell Lung Cancer Signaling	9.53E-01	5.63E-02	NaN	4/71 (6%)	0/71 (0%)	0/71 (0%)	67/71 (94%)	CCNE2,PIK3R3,CDKN2B,IKBKE
MSP-RON Signaling Pathway	9.37E-01	6.52E-02	NaN	2/46 (4%)	0/46 (0%)	1/46 (2%)	43/46 (93%)	TLR4,PIK3R3,ACTA2
Agranulocyte Adhesion and Diapedesis	9.29E-01	4.23E-02	NaN	6/189 (3%)	0/189 (0%)	2/189 (1%)	181/189 (96%)	MYH14,IL1RN,ACTA2,CLDN1,CD34,PECAM1,CDH5,MMP16
Cellular Effects of Sildenafil (Viagra)	9.29E-01	4.65E-02	NaN	4/129 (3%)	0/129 (0%)	2/129 (2%)	123/129 (95%)	SLC4A11,MYH14,MYLK,PLCE1,ACTA2,CACNG4
STAT3 Pathway	9.21E-01	5.48E-02	NaN	2/73 (3%)	0/73 (0%)	2/73 (3%)	69/73 (95%)	TGFBR2,SOCS4,PIM1,DDR1
Protein Citrullination	9.11E-01	2E-01	NaN	1/5 (20%)	0/5 (0%)	0/5 (0%)	4/5 (80%)	PADI2
Lysine Degradation II	9.11E-01	2E-01	NaN	1/5 (20%)	0/5 (0%)	0/5 (0%)	4/5 (80%)	AADAT
Lysine Degradation V	9.11E-01	2E-01	NaN	1/5 (20%)	0/5 (0%)	0/5 (0%)	4/5 (80%)	AADAT
Thrombin Signaling	9.1E-01	4.19E-02	-2.236	6/191 (3%)	0/191 (0%)	2/191 (1%)	183/191 (96%)	GATA3,PIK3R3,F2RL2,GNG4,MYLK,GNG7,PLCE1,GNG2
Toll-like Receptor Signaling	9.05E-01	5.41E-02	-1.000	3/74 (4%)	0/74 (0%)	1/74 (1%)	70/74 (95%)	TLR4,IL1RN,TLR3,IRAK3
Triacylglycerol Degradation	8.97E-01	8.33E-02	NaN	2/24 (8%)	0/24 (0%)	0/24 (0%)	22/24 (92%)	PNPLA3,LIPG
Cardiac β-adrenergic Signaling	8.84E-01	4.51E-02	NaN	4/133 (3%)	0/133 (0%)	2/133 (2%)	127/133 (95%)	PDE8A,PPP1R10,PPM1J,GNG4,GNG7,GNG2
Role of JAK family kinases in IL-6-type Cytokine Signaling	8.68E-01	8E-02	NaN	0/25 (0%)	0/25 (0%)	2/25 (8%)	23/25 (92%)	IL6,OSMR
Relaxin Signaling	8.62E-01	4.44E-02	0.000	4/135 (3%)	0/135 (0%)	2/135 (1%)	129/135 (96%)	PDE8A,PIK3R3,VEGFA,GNG4,GNG7,GNG2
Acute Myeloid Leukemia Signaling	8.59E-01	5.19E-02	NaN	3/77 (4%)	0/77 (0%)	1/77 (1%)	73/77 (95%)	PIK3R3,PIM1,LEF1,TCF7L2
Tight Junction Signaling	8.46E-01	4.19E-02	NaN	4/167 (2%)	0/167 (0%)	3/167 (2%)	160/167 (96%)	TGFBR2,MYH14,PPM1J,F2RL2,MYLK,ACTA2,CLDN1
VDR/RXR Activation	8.45E-01	5.13E-02	-2.000	4/78 (5%)	0/78 (0%)	0/78 (0%)	74/78 (95%)	IL1RL1,KLK6,VDR,HR
Antiproliferative Role of TOB in T Cell Signaling	8.4E-01	7.69E-02	NaN	2/26 (8%)	0/26 (0%)	0/26 (0%)	24/26 (92%)	CCNE2,TGFBR2
Glycogen Biosynthesis II (from UDP-D-Glucose)	8.38E-01	1.67E-01	NaN	0/6 (0%)	0/6 (0%)	1/6 (17%)	5/6 (83%)	GYG2
Endometrial Cancer Signaling	8.22E-01	5.77E-02	NaN	3/52 (6%)	0/52 (0%)	0/52 (0%)	49/52 (94%)	PIK3R3,LEF1,CDH1
Gαs Signaling	8.18E-01	4.59E-02	0.000	4/109 (4%)	0/109 (0%)	1/109 (1%)	104/109 (95%)	GNG4,CHRM3,GNG7,GNG2,ADD2
Cell Cycle Control of Chromosomal Replication	8.14E-01	7.41E-02	NaN	2/27 (7%)	0/27 (0%)	0/27 (0%)	25/27 (93%)	MCM4,CDC6
phagosome formation	7.96E-01	4.5E-02	NaN	4/111 (4%)	0/111 (0%)	1/111 (1%)	106/111 (95%)	TLR4,PIK3R3,TLR3,PLCE1,PLA2R1
NF-κB Signaling	7.91E-01	4.05E-02	-0.378	5/173 (3%)	0/173 (0%)	2/173 (1%)	166/173 (96%)	TLR4,TGFBR2,PIK3R3,IL1RN,TLR3,DDR1,IRAK3
Adenine and Adenosine Salvage III	7.76E-01	1.43E-01	NaN	1/7 (14%)	0/7 (0%)	0/7 (0%)	6/7 (86%)	ADAL
GPCR-Mediated Nutrient Sensing in Enteroendocrine Cells	7.64E-01	4.76E-02	NaN	3/84 (4%)	0/84 (0%)	1/84 (1%)	80/84 (95%)	GNG4,GNG7,PLCE1,GNG2
Role of p14/p19ARF in Tumor Suppression	7.42E-01	6.67E-02	NaN	2/30 (7%)	0/30 (0%)	0/30 (0%)	28/30 (93%)	PIK3R3,CDKN2A
PPARα/RXRα Activation	7.4E-01	3.91E-02	0.816	4/179 (2%)	0/179 (0%)	3/179 (2%)	172/179 (96%)	IL1RL1,TGFBR2,ABCA1,IL1RAP,PLCE1,IL6,IKBKE
CCR3 Signaling in Eosinophils	7.31E-01	4.27E-02	NaN	3/117 (3%)	0/117 (0%)	2/117 (2%)	112/117 (96%)	PIK3R3,GNG4,MYLK,GNG7,GNG2
p38 MAPK Signaling	7.31E-01	4.27E-02	-0.447	3/117 (3%)	0/117 (0%)	2/117 (2%)	112/117 (96%)	IL1RL1,TGFBR2,IL1RN,IL1RAP,IRAK3
Tryptophan Degradation to 2-amino-3-carboxymuconate Semialdehyde	7.24E-01	1.25E-01	NaN	1/8 (13%)	0/8 (0%)	0/8 (0%)	7/8 (88%)	KYNU
Purine Ribonucleosides Degradation to Ribose-1-phosphate	7.24E-01	1.25E-01	NaN	1/8 (13%)	0/8 (0%)	0/8 (0%)	7/8 (88%)	ADAL
PTEN Signaling	7.2E-01	4.24E-02	0.447	3/118 (3%)	0/118 (0%)	2/118 (2%)	113/118 (96%)	TGFBR2,PIK3R3,BCL2L11,DDR1,IKBKE
Altered T Cell and B Cell Signaling in Rheumatoid Arthritis	7.14E-01	4.55E-02	NaN	2/88 (2%)	0/88 (0%)	2/88 (2%)	84/88 (95%)	TLR4,IL1RN,TLR3,IL6
UVA-Induced MAPK Signaling	7.14E-01	4.55E-02	-1.000	3/88 (3%)	0/88 (0%)	1/88 (1%)	84/88 (95%)	TIPARP,PIK3R3,PLCE1,PARP8
Virus Entry via Endocytic Pathways	7.03E-01	4.49E-02	NaN	1/89 (1%)	0/89 (0%)	3/89 (3%)	85/89 (96%)	PIK3R3,CD55,ITGB3,ACTA2
Crosstalk between Dendritic Cells and Natural Killer Cells	7.03E-01	4.49E-02	NaN	2/89 (2%)	0/89 (0%)	2/89 (2%)	85/89 (96%)	TLR4,TLR3,ACTA2,IL6
Protein Kinase A Signaling	7.01E-01	3.38E-02	NaN	10/385 (3%)	0/385 (0%)	3/385 (1%)	372/385 (97%)	DUSP8,LEF1,GNG7,PLCE1,HIST1H1B,ADD2,PDE8A,TGFBR2,PPP1R10,GNG4,MYLK,GNG2,TCF7L2
Actin Cytoskeleton Signaling	6.98E-01	3.69E-02	NaN	5/217 (2%)	0/217 (0%)	3/217 (1%)	209/217 (96%)	FGF5,MYH14,PIK3R3,GSN,MYLK,IQGAP2,ACTA2,FGF2
Clathrin-mediated Endocytosis Signaling	6.92E-01	3.78E-02	NaN	4/185 (2%)	0/185 (0%)	3/185 (2%)	178/185 (96%)	FGF5,STON2,PIK3R3,VEGFA,ITGB3,ACTA2,FGF2
Communication between Innate and Adaptive Immune Cells	6.8E-01	4.4E-02	NaN	2/91 (2%)	0/91 (0%)	2/91 (2%)	87/91 (96%)	TLR4,IL1RN,TLR3,IL6
Retinol Biosynthesis	6.79E-01	6.06E-02	NaN	2/33 (6%)	0/33 (0%)	0/33 (0%)	31/33 (94%)	PNPLA3,LIPG
Prostanoid Biosynthesis	6.78E-01	1.11E-01	NaN	1/9 (11%)	0/9 (0%)	0/9 (0%)	8/9 (89%)	TBXAS1
Inhibition of Angiogenesis by TSP1	6.6E-01	5.88E-02	NaN	1/34 (3%)	0/34 (0%)	1/34 (3%)	32/34 (94%)	TGFBR2,VEGFA
Tec Kinase Signaling	6.47E-01	3.8E-02	NaN	4/158 (3%)	0/158 (0%)	2/158 (1%)	152/158 (96%)	TLR4,PIK3R3,GNG4,GNG7,ACTA2,GNG2
SAPK/JNK Signaling	6.47E-01	4.26E-02	-1.000	2/94 (2%)	0/94 (0%)	2/94 (2%)	90/94 (96%)	DUSP8,PIK3R3,GNG7,GNG2
Breast Cancer Regulation by Stathmin1	6.47E-01	3.66E-02	NaN	5/191 (3%)	0/191 (0%)	2/191 (1%)	184/191 (96%)	CCNE2,PIK3R3,PPP1R10,PPM1J,GNG4,GNG7,GNG2
Cell Cycle Regulation by BTG Family Proteins	6.41E-01	5.71E-02	NaN	1/35 (3%)	0/35 (0%)	1/35 (3%)	33/35 (94%)	CCNE2,PPM1J
IL-17A Signaling in Fibroblasts	6.41E-01	5.71E-02	NaN	1/35 (3%)	0/35 (0%)	1/35 (3%)	33/35 (94%)	IL6,IKBKE
tRNA Splicing	6.41E-01	5.71E-02	NaN	2/35 (6%)	0/35 (0%)	0/35 (0%)	33/35 (94%)	PDE8A,TSEN2
Activation of IRF by Cytosolic Pattern Recognition Receptors	6.4E-01	4.69E-02	NaN	2/64 (3%)	0/64 (0%)	1/64 (2%)	61/64 (95%)	IFIT2,IL6,IKBKE
IL-17A Signaling in Airway Cells	6.4E-01	4.69E-02	NaN	2/64 (3%)	0/64 (0%)	1/64 (2%)	61/64 (95%)	PIK3R3,IL6,IKBKE
Eicosanoid Signaling	6.4E-01	4.69E-02	NaN	2/64 (3%)	0/64 (0%)	1/64 (2%)	61/64 (95%)	PNPLA3,PLA2R1,TBXAS1
Ketogenesis	6.38E-01	1E-01	NaN	1/10 (10%)	0/10 (0%)	0/10 (0%)	9/10 (90%)	ACAT2
Role of Pattern Recognition Receptors in Recognition of Bacteria and Viruses	6.35E-01	3.94E-02	-1.000	4/127 (3%)	0/127 (0%)	1/127 (1%)	122/127 (96%)	TLR4,PIK3R3,TLR3,OAS2,IL6
Germ Cell-Sertoli Cell Junction Signaling	6.31E-01	3.75E-02	NaN	4/160 (3%)	0/160 (0%)	2/160 (1%)	154/160 (96%)	CDH2,TGFBR2,PIK3R3,GSN,CDH1,ACTA2
Hereditary Breast Cancer Signaling	6.17E-01	3.88E-02	NaN	4/129 (3%)	0/129 (0%)	1/129 (1%)	124/129 (96%)	SLC19A1,BRCA1,HDAC5,PIK3R3,BRCA2
PXR/RXR Activation	6.02E-01	4.48E-02	NaN	2/67 (3%)	0/67 (0%)	1/67 (1%)	64/67 (96%)	SLCO1B3,CYP3A5,IL6
Glutaryl-CoA Degradation	6.02E-01	9.09E-02	NaN	1/11 (9%)	0/11 (0%)	0/11 (0%)	10/11 (91%)	ACAT2
Notch Signaling	5.89E-01	5.26E-02	NaN	2/38 (5%)	0/38 (0%)	0/38 (0%)	36/38 (95%)	DLL3,LFNG
CCR5 Signaling in Macrophages	5.79E-01	4.35E-02	NaN	2/69 (3%)	0/69 (0%)	1/69 (1%)	66/69 (96%)	GNG4,GNG7,GNG2
Hematopoiesis from Multipotent Stem Cells	5.69E-01	8.33E-02	NaN	1/12 (8%)	0/12 (0%)	0/12 (0%)	11/12 (92%)	CSF3
Glycogen Degradation III	5.69E-01	8.33E-02	NaN	0/12 (0%)	0/12 (0%)	1/12 (8%)	11/12 (92%)	GAA
Mineralocorticoid Biosynthesis	5.69E-01	8.33E-02	NaN	1/12 (8%)	0/12 (0%)	0/12 (0%)	11/12 (92%)	HSD3B1
HIF1α Signaling	5.68E-01	3.92E-02	NaN	2/102 (2%)	0/102 (0%)	2/102 (2%)	98/102 (96%)	PIK3R3,SLC2A3,VEGFA,MMP16
Role of PKR in Interferon Induction and Antiviral Response	5.58E-01	5E-02	NaN	2/40 (5%)	0/40 (0%)	0/40 (0%)	38/40 (95%)	TLR3,IKBKE
Caveolar-mediated Endocytosis Signaling	5.56E-01	4.23E-02	NaN	0/71 (0%)	0/71 (0%)	3/71 (4%)	68/71 (96%)	CD55,ITGB3,ACTA2
Role of NFAT in Regulation of the Immune Response	5.51E-01	3.51E-02	NaN	5/171 (3%)	0/171 (0%)	1/171 (1%)	165/171 (96%)	PIK3R3,GNG4,GNG7,GNG2,CSNK1G1,IKBKE
JAK/Stat Signaling	5.45E-01	4.17E-02	NaN	2/72 (3%)	0/72 (0%)	1/72 (1%)	69/72 (96%)	PIK3R3,SOCS4,IL6
Fatty Acid Activation	5.4E-01	7.69E-02	NaN	1/13 (8%)	0/13 (0%)	0/13 (0%)	12/13 (92%)	SLC27A2
Mevalonate Pathway I	5.4E-01	7.69E-02	NaN	1/13 (8%)	0/13 (0%)	0/13 (0%)	12/13 (92%)	ACAT2
Bile Acid Biosynthesis, Neutral Pathway	5.4E-01	7.69E-02	NaN	0/13 (0%)	0/13 (0%)	1/13 (8%)	12/13 (92%)	AKR1C1/AKR1C2
Histamine Degradation	5.4E-01	7.69E-02	NaN	1/13 (8%)	0/13 (0%)	0/13 (0%)	12/13 (92%)	ALDH1A3
Guanosine Nucleotides Degradation III	5.4E-01	7.69E-02	NaN	1/13 (8%)	0/13 (0%)	0/13 (0%)	12/13 (92%)	GDA
Glucocorticoid Biosynthesis	5.4E-01	7.69E-02	NaN	1/13 (8%)	0/13 (0%)	0/13 (0%)	12/13 (92%)	HSD3B1
LPS-stimulated MAPK Signaling	5.35E-01	4.11E-02	NaN	3/73 (4%)	0/73 (0%)	0/73 (0%)	70/73 (96%)	TLR4,PIK3R3,IKBKE
NF-κB Activation by Viruses	5.35E-01	4.11E-02	NaN	2/73 (3%)	0/73 (0%)	1/73 (1%)	70/73 (96%)	PIK3R3,ITGB3,IKBKE
Ephrin B Signaling	5.35E-01	4.11E-02	NaN	2/73 (3%)	0/73 (0%)	1/73 (1%)	70/73 (96%)	GNG4,GNG7,GNG2
Aryl Hydrocarbon Receptor Signaling	5.29E-01	3.57E-02	-1.000	4/140 (3%)	0/140 (0%)	1/140 (1%)	135/140 (96%)	CCNE2,CDKN2A,IL6,ALDH1A3,NRIP1
Leptin Signaling in Obesity	5.24E-01	4.05E-02	NaN	2/74 (3%)	0/74 (0%)	1/74 (1%)	71/74 (96%)	PIK3R3,PLCE1,LEPR
fMLP Signaling in Neutrophils	5.15E-01	3.7E-02	NaN	3/108 (3%)	0/108 (0%)	1/108 (1%)	104/108 (96%)	PIK3R3,GNG4,GNG7,GNG2
Isoleucine Degradation I	5.13E-01	7.14E-02	NaN	1/14 (7%)	0/14 (0%)	0/14 (0%)	13/14 (93%)	ACAT2
Phenylalanine Degradation IV (Mammalian, via Side Chain)	5.13E-01	7.14E-02	NaN	1/14 (7%)	0/14 (0%)	0/14 (0%)	13/14 (93%)	SLC27A2
Vitamin-C Transport	5.13E-01	7.14E-02	NaN	0/14 (0%)	0/14 (0%)	1/14 (7%)	13/14 (93%)	SLC2A3
HER-2 Signaling in Breast Cancer	5.04E-01	3.95E-02	NaN	2/76 (3%)	0/76 (0%)	1/76 (1%)	73/76 (96%)	CCNE2,PIK3R3,ITGB3
Role of Tissue Factor in Cancer	4.99E-01	3.64E-02	NaN	2/110 (2%)	0/110 (0%)	2/110 (2%)	106/110 (96%)	FGF5,PIK3R3,VEGFA,ITGB3
Role of Hypercytokinemia/hyperchemokinemia in the Pathogenesis of Influenza	4.89E-01	4.44E-02	NaN	0/45 (0%)	0/45 (0%)	2/45 (4%)	43/45 (96%)	IL1RN,IL6
NAD biosynthesis II (from tryptophan)	4.88E-01	6.67E-02	NaN	1/15 (7%)	0/15 (0%)	0/15 (0%)	14/15 (93%)	KYNU
Androgen Biosynthesis	4.88E-01	6.67E-02	NaN	1/15 (7%)	0/15 (0%)	0/15 (0%)	14/15 (93%)	HSD3B1
γ-glutamyl Cycle	4.88E-01	6.67E-02	NaN	1/15 (7%)	0/15 (0%)	0/15 (0%)	14/15 (93%)	ANPEP
Methylglyoxal Degradation III	4.88E-01	6.67E-02	NaN	0/15 (0%)	0/15 (0%)	1/15 (7%)	14/15 (93%)	AKR1C1/AKR1C2
Glioblastoma Multiforme Signaling	4.87E-01	3.42E-02	-0.447	5/146 (3%)	0/146 (0%)	0/146 (0%)	141/146 (97%)	PIK3R3,NF2,LEF1,CDKN2A,PLCE1
Axonal Guidance Signaling	4.82E-01	3E-02	NaN	9/433 (2%)	0/433 (0%)	4/433 (1%)	420/433 (97%)	SEMA4G,PIK3R3,VEGFA,PAPPA,GNG7,PLCE1,SEMA3D,ADAMTS6,SLIT2,EPHA1,GNG4,SEMA3A,GNG2
Role of Wnt/GSK-3β Signaling in the Pathogenesis of Influenza	4.75E-01	3.8E-02	NaN	3/79 (4%)	0/79 (0%)	0/79 (0%)	76/79 (96%)	LEF1,TCF7L2,CSNK1G1
Ceramide Signaling	4.66E-01	3.75E-02	NaN	2/80 (3%)	0/80 (0%)	1/80 (1%)	77/80 (96%)	PIK3R3,PPM1J,S1PR3
Extrinsic Prothrombin Activation Pathway	4.66E-01	6.25E-02	NaN	0/16 (0%)	0/16 (0%)	1/16 (6%)	15/16 (94%)	TFPI
Fatty Acid α-oxidation	4.66E-01	6.25E-02	NaN	1/16 (6%)	0/16 (0%)	0/16 (0%)	15/16 (94%)	ALDH1A3
Oxidative Ethanol Degradation III	4.66E-01	6.25E-02	NaN	1/16 (6%)	0/16 (0%)	0/16 (0%)	15/16 (94%)	ALDH1A3
Graft-versus-Host Disease Signaling	4.52E-01	4.17E-02	NaN	0/48 (0%)	0/48 (0%)	2/48 (4%)	46/48 (96%)	IL1RN,IL6
Ephrin A Signaling	4.52E-01	4.17E-02	NaN	2/48 (4%)	0/48 (0%)	0/48 (0%)	46/48 (96%)	PIK3R3,EPHA1
Cardiac Hypertrophy Signaling	4.5E-01	3.14E-02	-0.816	5/223 (2%)	0/223 (0%)	2/223 (1%)	216/223 (97%)	TGFBR2,PIK3R3,GNG4,GNG7,PLCE1,GNG2,IL6
Prostate Cancer Signaling	4.49E-01	3.66E-02	NaN	3/82 (4%)	0/82 (0%)	0/82 (0%)	79/82 (96%)	CCNE2,PIK3R3,LEF1
Type II Diabetes Mellitus Signaling	4.46E-01	3.42E-02	NaN	4/117 (3%)	0/117 (0%)	0/117 (0%)	113/117 (97%)	PIK3R3,SLC27A2,SOCS4,IKBKE
γ-linolenate Biosynthesis II (Animals)	4.45E-01	5.88E-02	NaN	1/17 (6%)	0/17 (0%)	0/17 (0%)	16/17 (94%)	SLC27A2
Mitochondrial L-carnitine Shuttle Pathway	4.45E-01	5.88E-02	NaN	1/17 (6%)	0/17 (0%)	0/17 (0%)	16/17 (94%)	SLC27A2
Adenosine Nucleotides Degradation II	4.45E-01	5.88E-02	NaN	1/17 (6%)	0/17 (0%)	0/17 (0%)	16/17 (94%)	ADAL
Superpathway of Geranylgeranyldiphosphate Biosynthesis I (via Mevalonate)	4.45E-01	5.88E-02	NaN	1/17 (6%)	0/17 (0%)	0/17 (0%)	16/17 (94%)	ACAT2
Cell Cycle: G2/M DNA Damage Checkpoint Regulation	4.41E-01	4.08E-02	NaN	2/49 (4%)	0/49 (0%)	0/49 (0%)	47/49 (96%)	BRCA1,CDKN2A
p70S6K Signaling	4.32E-01	3.36E-02	-2.000	3/119 (3%)	0/119 (0%)	1/119 (1%)	115/119 (97%)	PIK3R3,PPM1J,F2RL2,PLCE1
Tryptophan Degradation X (Mammalian, via Tryptamine)	4.25E-01	5.56E-02	NaN	1/18 (6%)	0/18 (0%)	0/18 (0%)	17/18 (94%)	ALDH1A3
FGF Signaling	4.24E-01	3.53E-02	NaN	3/85 (4%)	0/85 (0%)	0/85 (0%)	82/85 (96%)	FGF5,PIK3R3,FGF2
Hematopoiesis from Pluripotent Stem Cells	4.19E-01	3.92E-02	NaN	1/51 (2%)	0/51 (0%)	1/51 (2%)	49/51 (96%)	CSF3,IL6
Gustation Pathway	4.19E-01	3.31E-02	NaN	2/121 (2%)	0/121 (0%)	2/121 (2%)	117/121 (97%)	PDE8A,P2RX4,GNG7,GNG2
RhoA Signaling	4.12E-01	3.28E-02	NaN	2/122 (2%)	0/122 (0%)	2/122 (2%)	118/122 (97%)	EPHA1,ARHGAP8/PRR5-ARHGAP8,MYLK,ACTA2
α-Adrenergic Signaling	4.08E-01	3.45E-02	NaN	2/87 (2%)	0/87 (0%)	1/87 (1%)	84/87 (97%)	GNG4,GNG7,GNG2
FAK Signaling	4.08E-01	3.45E-02	NaN	2/87 (2%)	0/87 (0%)	1/87 (1%)	84/87 (97%)	HMMR,PIK3R3,ACTA2
TGF-β Signaling	4.08E-01	3.45E-02	NaN	3/87 (3%)	0/87 (0%)	0/87 (0%)	84/87 (97%)	TGFBR2,VDR,INHBB
Ethanol Degradation IV	4.07E-01	5.26E-02	NaN	1/19 (5%)	0/19 (0%)	0/19 (0%)	18/19 (95%)	ALDH1A3
PI3K/AKT Signaling	4.05E-01	3.25E-02	NaN	2/123 (2%)	0/123 (0%)	2/123 (2%)	119/123 (97%)	PIK3R3,PPM1J,GDF15,IKBKE
G Beta Gamma Signaling	4E-01	3.41E-02	NaN	2/88 (2%)	0/88 (0%)	1/88 (1%)	85/88 (97%)	GNG4,GNG7,GNG2
RANK Signaling in Osteoclasts	4E-01	3.41E-02	NaN	2/88 (2%)	0/88 (0%)	1/88 (1%)	85/88 (97%)	PIK3R3,GSN,IKBKE
Atherosclerosis Signaling	3.99E-01	3.23E-02	NaN	1/124 (1%)	0/124 (0%)	3/124 (2%)	120/124 (97%)	IL1RN,PNPLA3,IL6,PLA2R1
Xenobiotic Metabolism Signaling	3.96E-01	2.95E-02	NaN	5/271 (2%)	0/271 (0%)	3/271 (1%)	263/271 (97%)	HDAC5,PIK3R3,PPM1J,CYP3A5,IL6,ALDH1A3,UST,NRIP1
Granzyme A Signaling	3.9E-01	5E-02	NaN	1/20 (5%)	0/20 (0%)	0/20 (0%)	19/20 (95%)	HIST1H1B
Lymphotoxin β Receptor Signaling	3.89E-01	3.7E-02	NaN	2/54 (4%)	0/54 (0%)	0/54 (0%)	52/54 (96%)	PIK3R3,IKBKE
Adipogenesis pathway	3.8E-01	3.15E-02	NaN	2/127 (2%)	0/127 (0%)	2/127 (2%)	123/127 (97%)	HDAC5,TXNIP,CDKN2A,FGF2
Glucocorticoid Receptor Signaling	3.8E-01	2.91E-02	NaN	5/275 (2%)	0/275 (0%)	3/275 (1%)	267/275 (97%)	TGFBR2,PIK3R3,IL1RN,CDKN1C,TAF9B,IL6,IKBKE,NRIP1
Integrin Signaling	3.78E-01	2.99E-02	1.000	2/201 (1%)	0/201 (0%)	4/201 (2%)	195/201 (97%)	PIK3R3,TSPAN1,NEDD9,MYLK,ITGB3,ACTA2
Regulation of Actin-based Motility by Rho	3.78E-01	3.3E-02	NaN	0/91 (0%)	0/91 (0%)	3/91 (3%)	88/91 (97%)	GSN,MYLK,ACTA2
PI3K Signaling in B Lymphocytes	3.74E-01	3.12E-02	-1.000	3/128 (2%)	0/128 (0%)	1/128 (1%)	124/128 (97%)	TLR4,PLCE1,ATF3,IKBKE
VEGF Signaling	3.71E-01	3.26E-02	NaN	1/92 (1%)	0/92 (0%)	2/92 (2%)	89/92 (97%)	PIK3R3,VEGFA,ACTA2
Glutamate Receptor Signaling	3.61E-01	3.51E-02	NaN	1/57 (2%)	0/57 (0%)	1/57 (2%)	55/57 (96%)	GNG7,GNG2
Polyamine Regulation in Colon Cancer	3.59E-01	4.55E-02	NaN	0/22 (0%)	0/22 (0%)	1/22 (5%)	21/22 (95%)	SAT1
Pyrimidine Deoxyribonucleotides De Novo Biosynthesis I	3.59E-01	4.55E-02	NaN	1/22 (5%)	0/22 (0%)	0/22 (0%)	21/22 (95%)	DTYMK
Myc Mediated Apoptosis Signaling	3.53E-01	3.45E-02	NaN	2/58 (3%)	0/58 (0%)	0/58 (0%)	56/58 (97%)	PIK3R3,CDKN2A
Glioma Signaling	3.5E-01	3.16E-02	NaN	3/95 (3%)	0/95 (0%)	0/95 (0%)	92/95 (97%)	PIK3R3,CDKN2A,CDKN2B
Differential Regulation of Cytokine Production in Intestinal Epithelial Cells by IL-17A and IL-17F	3.44E-01	4.35E-02	NaN	1/23 (4%)	0/23 (0%)	0/23 (0%)	22/23 (96%)	CSF3
CREB Signaling in Neurons	3.43E-01	2.92E-02	NaN	4/171 (2%)	0/171 (0%)	1/171 (1%)	166/171 (97%)	PIK3R3,GNG4,GNG7,PLCE1,GNG2
Estrogen-mediated S-phase Entry	3.31E-01	4.17E-02	NaN	1/24 (4%)	0/24 (0%)	0/24 (0%)	23/24 (96%)	CCNE2
Dopamine Degradation	3.31E-01	4.17E-02	NaN	1/24 (4%)	0/24 (0%)	0/24 (0%)	23/24 (96%)	ALDH1A3
Ephrin Receptor Signaling	3.29E-01	2.87E-02	NaN	3/174 (2%)	0/174 (0%)	2/174 (1%)	169/174 (97%)	EPHA1,VEGFA,GNG4,GNG7,GNG2
Molecular Mechanisms of Cancer	3.28E-01	2.74E-02	NaN	8/365 (2%)	0/365 (0%)	2/365 (1%)	355/365 (97%)	CCNE2,BRCA1,TGFBR2,PIK3R3,BCL2L11,LEF1,CDKN2A,CDKN2B,CDH1,RALGDS
Telomerase Signaling	3.25E-01	3.03E-02	NaN	1/99 (1%)	0/99 (0%)	2/99 (2%)	96/99 (97%)	HDAC5,PIK3R3,PPM1J
GM-CSF Signaling	3.2E-01	3.23E-02	NaN	1/62 (2%)	0/62 (0%)	1/62 (2%)	60/62 (97%)	PIK3R3,PIM1
Bupropion Degradation	3.18E-01	4E-02	NaN	1/25 (4%)	0/25 (0%)	0/25 (0%)	24/25 (96%)	CYP3A5
Paxillin Signaling	3.13E-01	2.97E-02	NaN	1/101 (1%)	0/101 (0%)	2/101 (2%)	98/101 (97%)	PIK3R3,ITGB3,ACTA2
Calcium Signaling	3.11E-01	2.81E-02	NaN	3/178 (2%)	0/178 (0%)	2/178 (1%)	173/178 (97%)	CHRNA5,HDAC5,MYH14,ACTA2,TPM2
Acetone Degradation I (to Methylglyoxal)	3.06E-01	3.85E-02	NaN	1/26 (4%)	0/26 (0%)	0/26 (0%)	25/26 (96%)	CYP3A5
Retinoic acid Mediated Apoptosis Signaling	3.05E-01	3.12E-02	NaN	1/64 (2%)	0/64 (0%)	1/64 (2%)	62/64 (97%)	TIPARP,PARP8
Production of Nitric Oxide and Reactive Oxygen Species in Macrophages	3.02E-01	2.78E-02	-1.342	4/180 (2%)	0/180 (0%)	1/180 (1%)	175/180 (97%)	TLR4,PIK3R3,PPP1R10,PPM1J,IKBKE
Synaptic Long Term Depression	3E-01	2.82E-02	-1.000	2/142 (1%)	0/142 (0%)	2/142 (1%)	138/142 (97%)	PNPLA3,PPM1J,PLCE1,PLA2R1
CD40 Signaling	2.98E-01	3.08E-02	NaN	2/65 (3%)	0/65 (0%)	0/65 (0%)	63/65 (97%)	PIK3R3,IKBKE
Non-Small Cell Lung Cancer Signaling	2.98E-01	3.08E-02	NaN	2/65 (3%)	0/65 (0%)	0/65 (0%)	63/65 (97%)	PIK3R3,CDKN2A
Hypoxia Signaling in the Cardiovascular System	2.98E-01	3.08E-02	NaN	1/65 (2%)	0/65 (0%)	1/65 (2%)	63/65 (97%)	VEGFA,UBE2G2
Rac Signaling	2.96E-01	2.88E-02	NaN	3/104 (3%)	0/104 (0%)	0/104 (0%)	101/104 (97%)	PIK3R3,IQGAP2,CD44
IL-15 Production	2.95E-01	3.7E-02	NaN	0/27 (0%)	0/27 (0%)	1/27 (4%)	26/27 (96%)	IL6
D-myo-inositol (1,4,5)-Trisphosphate Biosynthesis	2.95E-01	3.7E-02	NaN	1/27 (4%)	0/27 (0%)	0/27 (0%)	26/27 (96%)	PLCE1
IL-15 Signaling	2.91E-01	3.03E-02	NaN	1/66 (2%)	0/66 (0%)	1/66 (2%)	64/66 (97%)	PIK3R3,IL6
Angiopoietin Signaling	2.91E-01	3.03E-02	NaN	2/66 (3%)	0/66 (0%)	0/66 (0%)	64/66 (97%)	PIK3R3,IKBKE
HGF Signaling	2.91E-01	2.86E-02	NaN	2/105 (2%)	0/105 (0%)	1/105 (1%)	102/105 (97%)	PIK3R3,CDKN2A,IL6
D-myo-inositol-5-phosphate Metabolism	2.9E-01	2.78E-02	NaN	3/144 (2%)	0/144 (0%)	1/144 (1%)	140/144 (97%)	DUSP8,PPM1H,EYA4,PLCE1
Superpathway of Cholesterol Biosynthesis	2.84E-01	3.57E-02	NaN	1/28 (4%)	0/28 (0%)	0/28 (0%)	27/28 (96%)	ACAT2
Remodeling of Epithelial Adherens Junctions	2.78E-01	2.94E-02	NaN	1/68 (1%)	0/68 (0%)	1/68 (1%)	66/68 (97%)	CDH1,ACTA2
Macropinocytosis Signaling	2.78E-01	2.94E-02	NaN	1/68 (1%)	0/68 (0%)	1/68 (1%)	66/68 (97%)	PIK3R3,ITGB3
TNFR2 Signaling	2.74E-01	3.45E-02	NaN	1/29 (3%)	0/29 (0%)	0/29 (0%)	28/29 (97%)	IKBKE
Agrin Interactions at Neuromuscular Junction	2.71E-01	2.9E-02	NaN	0/69 (0%)	0/69 (0%)	2/69 (3%)	67/69 (97%)	ITGB3,ACTA2
Growth Hormone Signaling	2.71E-01	2.9E-02	NaN	2/69 (3%)	0/69 (0%)	0/69 (0%)	67/69 (97%)	PIK3R3,SOCS4
Role of MAPK Signaling in the Pathogenesis of Influenza	2.71E-01	2.9E-02	NaN	1/69 (1%)	0/69 (0%)	1/69 (1%)	67/69 (97%)	PNPLA3,PLA2R1
Sphingosine-1-phosphate Signaling	2.7E-01	2.75E-02	NaN	3/109 (3%)	0/109 (0%)	0/109 (0%)	106/109 (97%)	PIK3R3,S1PR3,PLCE1
Type I Diabetes Mellitus Signaling	2.65E-01	2.73E-02	NaN	2/110 (2%)	0/110 (0%)	1/110 (1%)	107/110 (97%)	SOCS4,IL1RAP,IKBKE
Glutathione-mediated Detoxification	2.64E-01	3.33E-02	NaN	1/30 (3%)	0/30 (0%)	0/30 (0%)	29/30 (97%)	ANPEP
Fatty Acid β-oxidation I	2.64E-01	3.33E-02	NaN	1/30 (3%)	0/30 (0%)	0/30 (0%)	29/30 (97%)	SLC27A2
Huntington's Disease Signaling	2.61E-01	2.61E-02	NaN	4/230 (2%)	0/230 (0%)	2/230 (1%)	224/230 (97%)	HDAC5,PIK3R3,GNG4,GNG7,GNG2,TAF9B
Androgen Signaling	2.6E-01	2.7E-02	NaN	2/111 (2%)	0/111 (0%)	1/111 (1%)	108/111 (97%)	GNG4,GNG7,GNG2
Renal Cell Carcinoma Signaling	2.59E-01	2.82E-02	NaN	1/71 (1%)	0/71 (0%)	1/71 (1%)	69/71 (97%)	PIK3R3,VEGFA
PEDF Signaling	2.59E-01	2.82E-02	NaN	2/71 (3%)	0/71 (0%)	0/71 (0%)	69/71 (97%)	PIK3R3,IKBKE
CXCR4 Signaling	2.55E-01	2.63E-02	NaN	3/152 (2%)	0/152 (0%)	1/152 (1%)	148/152 (97%)	PIK3R3,GNG4,GNG7,GNG2
4-1BB Signaling in T Lymphocytes	2.55E-01	3.23E-02	NaN	1/31 (3%)	0/31 (0%)	0/31 (0%)	30/31 (97%)	IKBKE
IL-17 Signaling	2.53E-01	2.78E-02	NaN	1/72 (1%)	0/72 (0%)	1/72 (1%)	70/72 (97%)	PIK3R3,IL6
Basal Cell Carcinoma Signaling	2.53E-01	2.78E-02	NaN	2/72 (3%)	0/72 (0%)	0/72 (0%)	70/72 (97%)	LEF1,TCF7L2
Superpathway of Inositol Phosphate Compounds	2.52E-01	2.59E-02	NaN	4/193 (2%)	0/193 (0%)	1/193 (1%)	188/193 (97%)	DUSP8,PIK3R3,PPM1H,EYA4,PLCE1
Prolactin Signaling	2.47E-01	2.74E-02	NaN	2/73 (3%)	0/73 (0%)	0/73 (0%)	71/73 (97%)	PIK3R3,SOCS4
Circadian Rhythm Signaling	2.38E-01	3.03E-02	NaN	0/33 (0%)	0/33 (0%)	1/33 (3%)	32/33 (97%)	NR1D1
MIF-mediated Glucocorticoid Regulation	2.38E-01	3.03E-02	NaN	1/33 (3%)	0/33 (0%)	0/33 (0%)	32/33 (97%)	TLR4
Retinoate Biosynthesis I	2.38E-01	3.03E-02	NaN	1/33 (3%)	0/33 (0%)	0/33 (0%)	32/33 (97%)	ALDH1A3
Ethanol Degradation II	2.38E-01	3.03E-02	NaN	1/33 (3%)	0/33 (0%)	0/33 (0%)	32/33 (97%)	ALDH1A3
VEGF Family Ligand-Receptor Interactions	2.31E-01	2.63E-02	NaN	1/76 (1%)	0/76 (0%)	1/76 (1%)	74/76 (97%)	PIK3R3,VEGFA
IL-9 Signaling	2.29E-01	2.94E-02	NaN	1/34 (3%)	0/34 (0%)	0/34 (0%)	33/34 (97%)	PIK3R3
Oncostatin M Signaling	2.29E-01	2.94E-02	NaN	0/34 (0%)	0/34 (0%)	1/34 (3%)	33/34 (97%)	OSMR
TWEAK Signaling	2.29E-01	2.94E-02	NaN	1/34 (3%)	0/34 (0%)	0/34 (0%)	33/34 (97%)	IKBKE
Interferon Signaling	2.29E-01	2.94E-02	NaN	0/34 (0%)	0/34 (0%)	1/34 (3%)	33/34 (97%)	IFITM1
Coagulation System	2.22E-01	2.86E-02	NaN	0/35 (0%)	0/35 (0%)	1/35 (3%)	34/35 (97%)	TFPI
Role of JAK2 in Hormone-like Cytokine Signaling	2.22E-01	2.86E-02	NaN	1/35 (3%)	0/35 (0%)	0/35 (0%)	34/35 (97%)	SOCS4
Thyroid Hormone Metabolism II (via Conjugation and/or Degradation)	2.22E-01	2.86E-02	NaN	1/35 (3%)	0/35 (0%)	0/35 (0%)	34/35 (97%)	DIO2
Stearate Biosynthesis I (Animals)	2.22E-01	2.86E-02	NaN	1/35 (3%)	0/35 (0%)	0/35 (0%)	34/35 (97%)	SLC27A2
Noradrenaline and Adrenaline Degradation	2.22E-01	2.86E-02	NaN	1/35 (3%)	0/35 (0%)	0/35 (0%)	34/35 (97%)	ALDH1A3
Estrogen Biosynthesis	2.07E-01	2.7E-02	NaN	1/37 (3%)	0/37 (0%)	0/37 (0%)	36/37 (97%)	CYP3A5
Antigen Presentation Pathway	2.07E-01	2.7E-02	NaN	1/37 (3%)	0/37 (0%)	0/37 (0%)	36/37 (97%)	CIITA
April Mediated Signaling	2E-01	2.63E-02	NaN	1/38 (3%)	0/38 (0%)	0/38 (0%)	37/38 (97%)	IKBKE
