# Supplementary material for: Targeted interference of SIN3A-TGIF1 function by SID decoy treatment inhibits Wnt signaling and invasion in triple negative breast cancer cells
Source: Oncotarget. 2016 Aug 19;8(51):88421–36. doi: 10.18632/oncotarget.11381 (PMC5687616; doi:10.18632/oncotarget.11381)
Supplement: Supplementary file 4 [file oncotarget-08-88421-s004.xls]

## Sheet: Sheet0
© 2000-2016 QIAGEN. All rights reserved.
ID	Genes in dataset	Prediction (based on expression direction)	Exp Log Ratio
SERPINE2	SERPINE2	Inhibited	-1.100
MSX2	MSX2	Inhibited	-1.070
LGR5	LGR5	Inhibited	-1.260
LEF1	LEF1	Inhibited	-1.110
IGF2BP1	IGF2BP1	Inhibited	-1.270
ID2	ID2	Inhibited	-1.390
GATA3	GATA3	Inhibited	-1.150
FGF5	FGF5	Inhibited	-1.260
CDKN2B	CDKN2B	Inhibited	-1.410
CDKN2A	CDKN2A	Inhibited	-2.850
CDH2	CDH2	Inhibited	-1.410
CD44	CD44	Inhibited	-1.600
CCNE2	CCNE2	Inhibited	-1.520
BCL2L11	BCL2L11	Inhibited	1.180
ALDH1A3	ALDH1A3	Inhibited	-1.270
ACTA2	ACTA2	Inhibited	1.050
VEGFA	VEGFA	Activated	1.020
MMP16	MMP16	Activated	-1.180
CTSF	CTSF	Activated	1.300
GPR64	ADGRG2	Affected	-1.110
AIM1	AIM1	Affected	-1.050
CD34	CD34	Affected	-1.130
CDH1	CDH1	Affected	-2.200
DIO2	DIO2	Affected	-1.270
EDIL3	EDIL3	Affected	1.170
HOXA5	HOXA5	Affected	-1.290
HTRA1	HTRA1	Affected	1.550
IFITM1	IFITM1	Affected	1.200
INHBB	INHBB	Affected	-1.330
KRT5	KRT5	Affected	-2.350
MPZL2	MPZL2	Affected	-2.080
MYLK	MYLK	Affected	1.200
RAB3A	RAB3A	Affected	1.040
SFRP1	SFRP1	Affected	-1.600
TCF7L2	TCF7L2	Affected	-1.060
TNC	TNC	Affected	-1.760
